# Supplementary material for: Different glycosylation profiles of cystatin F alter the cytotoxic potential of natural killer cells
Source: Cell Mol Life Sci. 2023 Dec 13;81(1):8. doi: 10.1007/s00018-023-05041-x (PMC10719177; doi:10.1007/s00018-023-05041-x)
Supplement: Supplementary file 1 — Supplementary file1 (XLSX 907 kb) [file 18_2023_5041_MOESM1_ESM.xlsx]

## Sheet: Legend
											U-937 dimer	L20192001886a	P1249 glycoproteomics cystatin F monomer dimer MP 151 tryptisch digest band 1
											U-937 dimer	L20192001887a	P1249 glycoproteomics cystatin F monomer dimer MP 151 tryptisch digest band 2
											U-937 monomer	L20192001888a	P1249 glycoproteomics cystatin F monomer dimer MP 151 tryptisch digest band 3
											U-937 monomer	L20192001889a	P1249 glycoproteomics cystatin F monomer dimer MP 151 tryptisch digest band 4
											NK-92 dimer	L20192001890a	P1249 glycoproteomics cystatin F monomer dimer MP 151 tryptisch digest band 5
											NK-92 dimer	L20192001891a	P1249 glycoproteomics cystatin F monomer dimer MP 151 tryptisch digest band 6
											NK-92 monomer	L20192001892a	P1249 glycoproteomics cystatin F monomer dimer MP 151 tryptisch digest band 7
											NK-92 monomer	L20192001893a	P1249 glycoproteomics cystatin F monomer dimer MP 151 tryptisch digest band 8
											TALL-104 dimer	L20202000980a	P1249 glycoproteomics cystatin F monomer dimer MP 151 tryptisch digest band 7
											TALL-104 dimer	L20202000974a	P1249 glycoproteomics cystatin F monomer dimer MP 151 tryptisch digest band 1
											TALL-104 monomer	L20202000975a	P1249 glycoproteomics cystatin F monomer dimer MP 151 tryptisch digest band 2
											CF WT dimer	L20202000978a	P1249 glycoproteomics cystatin F monomer dimer MP 151 tryptisch digest band 5
											CF WT monomer	L20202000979a	P1249 glycoproteomics cystatin F monomer dimer MP 151 tryptisch digest band 6
		m: mass; z: charge; uniques peptides: total number of unique peptides per protein. HexNAc: N-acetylhexoseamine; Hex: Hexose; NeuAc: N-acetylneuraminic acid; Fuc: fucose.

## Sheet: L20192001886a
Protein Name	Peptide < ProteinMetrics Confidential >	Glycans NHFAGNa	Modification Type(s)	Observed m/z	z	Observed (M+H)	Calc. mass (M+H)	Off-by-x error	Mass error (ppm)	Starting position	Score
>sp|O76096|CYTF_HUMAN Cystatin-F OS=Homo sapiens GN=CST7 PE=1 SV=1	R.YSVEKFNN[+1702.581]C[+57.021]TNDM[+15.995]FLFK.E	HexNAc(2)Hex(8)	C[+57], M[+16], N[+1703]	1292.52	3	3875.56	3875.55	0	0.8	55	200.26
>sp|O76096|CYTF_HUMAN Cystatin-F OS=Homo sapiens GN=CST7 PE=1 SV=1	R.YSVEKFNN[+1702.581]C[+57.021]TNDM[+15.995]FLFK.E	HexNAc(2)Hex(8)	C[+57], M[+16], N[+1703]	1292.52	3	3875.56	3875.55	0	0.8	55	310.91
>sp|O76096|CYTF_HUMAN Cystatin-F OS=Homo sapiens GN=CST7 PE=1 SV=1	R.YSVEKFNN[+1702.581]C[+57.021]TNDM[+15.995]FLFK.E	HexNAc(2)Hex(8)	C[+57], M[+16], N[+1703]	1292.52	3	3875.56	3875.55	0	0.8	55	432.79
>sp|O76096|CYTF_HUMAN Cystatin-F OS=Homo sapiens GN=CST7 PE=1 SV=1	R.YSVEKFNN[+1702.581]C[+57.021]TNDM[+15.995]FLFKESR.I	HexNAc(2)Hex(8)	C[+57], M[+16], N[+1703]	1062.69	4	4247.74	4247.73	0	1.3	55	202.26
>sp|O76096|CYTF_HUMAN Cystatin-F OS=Homo sapiens GN=CST7 PE=1 SV=1	R.YSVEKFNN[+1378.476]C[+57.021]TNDM[+15.995]FLFKESR.I	HexNAc(2)Hex(6)	C[+57], M[+16], N[+1378]	981.664	4	3923.63	3923.62	0	2.3	55	220.96
>sp|O76096|CYTF_HUMAN Cystatin-F OS=Homo sapiens GN=CST7 PE=1 SV=1	R.YSVEKFNN[+1540.529]C[+57.021]TNDM[+15.995]FLFKESR.I	HexNAc(2)Hex(7)	C[+57], M[+16], N[+1541]	1022.18	4	4085.68	4085.68	0	1.1	55	232.4
>sp|O76096|CYTF_HUMAN Cystatin-F OS=Homo sapiens GN=CST7 PE=1 SV=1	R.YSVEKFNN[+1702.581]C[+57.021]TNDM[+15.995]FLFKESR.I	HexNAc(2)Hex(8)	C[+57], M[+16], N[+1703]	1062.69	4	4247.74	4247.73	0	1.7	55	242.81
>sp|O76096|CYTF_HUMAN Cystatin-F OS=Homo sapiens GN=CST7 PE=1 SV=1	R.YSVEKFNN[+1540.529]C[+57.021]TNDM[+15.995]FLFKESR.I	HexNAc(2)Hex(7)	C[+57], M[+16], N[+1541]	1022.18	4	4085.68	4085.68	0	1.1	55	251.86
>sp|O76096|CYTF_HUMAN Cystatin-F OS=Homo sapiens GN=CST7 PE=1 SV=1	R.YSVEKFNN[+1864.634]C[+57.021]TNDM[+15.995]FLFKESR.I	HexNAc(2)Hex(9)	C[+57], M[+16], N[+1865]	1102.95	4	4408.78	4409.78	-1	0.8	55	271.3
>sp|O76096|CYTF_HUMAN Cystatin-F OS=Homo sapiens GN=CST7 PE=1 SV=1	R.YSVEKFNN[+1864.634]C[+57.021]TNDM[+15.995]FLFKESR.I	HexNAc(2)Hex(9)	C[+57], M[+16], N[+1865]	1102.95	4	4408.78	4409.78	-1	0.8	55	314.98
>sp|O76096|CYTF_HUMAN Cystatin-F OS=Homo sapiens GN=CST7 PE=1 SV=1	R.YSVEKFNN[+1702.581]C[+57.021]TNDM[+15.995]FLFKESR.I	HexNAc(2)Hex(8)	C[+57], M[+16], N[+1703]	1062.69	4	4247.74	4247.73	0	1.3	55	360.06
>sp|O76096|CYTF_HUMAN Cystatin-F OS=Homo sapiens GN=CST7 PE=1 SV=1	R.YSVEKFNN[+1702.581]C[+57.021]TNDM[+15.995]FLFKESR.I	HexNAc(2)Hex(8)	C[+57], M[+16], N[+1703]	1062.69	4	4247.74	4247.73	0	1.3	55	392.09
>sp|O76096|CYTF_HUMAN Cystatin-F OS=Homo sapiens GN=CST7 PE=1 SV=1	R.YSVEKFNN[+1702.581]C[+57.021]TNDM[+15.995]FLFKESR.I	HexNAc(2)Hex(8)	C[+57], M[+16], N[+1703]	1062.69	4	4247.74	4247.73	0	1.7	55	393.03
>sp|O76096|CYTF_HUMAN Cystatin-F OS=Homo sapiens GN=CST7 PE=1 SV=1	R.YSVEKFNN[+1378.476]C[+57.021]TNDM[+15.995]FLFKESR.I	HexNAc(2)Hex(6)	C[+57], M[+16], N[+1378]	981.664	4	3923.63	3923.62	0	2.3	55	446.59
>sp|O76096|CYTF_HUMAN Cystatin-F OS=Homo sapiens GN=CST7 PE=1 SV=1	R.YSVEKFNN[+1702.581]C[+57.021]TNDM[+15.995]FLFKESR.I	HexNAc(2)Hex(8)	C[+57], M[+16], N[+1703]	1062.69	4	4247.74	4247.73	0	1.7	55	506.82
>sp|O76096|CYTF_HUMAN Cystatin-F OS=Homo sapiens GN=CST7 PE=1 SV=1	R.YSVEKFNN[+1702.581]C[+57.021]TNDM[+15.995]FLFKESR.I	HexNAc(2)Hex(8)	C[+57], M[+16], N[+1703]	1062.69	4	4247.74	4247.73	0	1.7	55	708.47
>sp|O76096|CYTF_HUMAN Cystatin-F OS=Homo sapiens GN=CST7 PE=1 SV=1	K.FNN[+1540.529]C[+57.021]TNDM[+15.995]FLFKESR.I	HexNAc(2)Hex(7)	C[+57], M[+16], N[+1541]	1160.46	3	3479.38	3479.38	0	0.8	60	211.13
>sp|O76096|CYTF_HUMAN Cystatin-F OS=Homo sapiens GN=CST7 PE=1 SV=1	K.FNN[+1864.634]C[+57.021]TNDM[+15.995]FLFKESR.I	HexNAc(2)Hex(9)	C[+57], M[+16], N[+1865]	1268.5	3	3803.48	3803.48	0	0.3	60	227.26
>sp|O76096|CYTF_HUMAN Cystatin-F OS=Homo sapiens GN=CST7 PE=1 SV=1	K.FNN[+1540.529]C[+57.021]TNDM[+15.995]FLFKESR.I	HexNAc(2)Hex(7)	C[+57], M[+16], N[+1541]	1160.46	3	3479.38	3479.38	0	0.8	60	228.01
>sp|O76096|CYTF_HUMAN Cystatin-F OS=Homo sapiens GN=CST7 PE=1 SV=1	K.FNN[+1378.476]C[+57.021]TNDM[+15.995]FLFKESR.I	HexNAc(2)Hex(6)	C[+57], M[+16], N[+1378]	1106.45	3	3317.33	3317.32	0	1.1	60	242.3
>sp|O76096|CYTF_HUMAN Cystatin-F OS=Homo sapiens GN=CST7 PE=1 SV=1	K.FNN[+1378.476]C[+57.021]TNDM[+15.995]FLFKESR.I	HexNAc(2)Hex(6)	C[+57], M[+16], N[+1378]	1106.45	3	3317.33	3317.32	0	1.2	60	261.91
>sp|O76096|CYTF_HUMAN Cystatin-F OS=Homo sapiens GN=CST7 PE=1 SV=1	K.FNN[+1864.634]C[+57.021]TNDM[+15.995]FLFKESR.I	HexNAc(2)Hex(9)	C[+57], M[+16], N[+1865]	1268.5	3	3803.48	3803.48	0	0.3	60	283.35
>sp|O76096|CYTF_HUMAN Cystatin-F OS=Homo sapiens GN=CST7 PE=1 SV=1	K.FNN[+1702.581]C[+57.021]TNDM[+15.995]FLFKESR.I	HexNAc(2)Hex(8)	C[+57], M[+16], N[+1703]	1214.48	3	3641.43	3641.43	0	0.8	60	339.39
>sp|O76096|CYTF_HUMAN Cystatin-F OS=Homo sapiens GN=CST7 PE=1 SV=1	K.FNN[+1378.476]C[+57.021]TNDM[+15.995]FLFKESR.I	HexNAc(2)Hex(6)	C[+57], M[+16], N[+1378]	1106.45	3	3317.33	3317.32	0	1.1	60	411.41
>sp|O76096|CYTF_HUMAN Cystatin-F OS=Homo sapiens GN=CST7 PE=1 SV=1	K.FNN[+1864.634]C[+57.021]TNDM[+15.995]FLFKESR.I	HexNAc(2)Hex(9)	C[+57], M[+16], N[+1865]	1268.5	3	3803.48	3803.48	0	0.3	60	474.04
>sp|O76096|CYTF_HUMAN Cystatin-F OS=Homo sapiens GN=CST7 PE=1 SV=1	K.FNN[+1540.529]C[+57.021]TNDM[+15.995]FLFKESR.I	HexNAc(2)Hex(7)	C[+57], M[+16], N[+1541]	1160.46	3	3479.38	3479.38	0	0.8	60	475.03
>sp|O76096|CYTF_HUMAN Cystatin-F OS=Homo sapiens GN=CST7 PE=1 SV=1	K.FNN[+1702.581]C[+57.021]TNDM[+15.995]FLFKESR.I	HexNAc(2)Hex(8)	C[+57], M[+16], N[+1703]	1214.48	3	3641.43	3641.43	0	0.8	60	495.02
>sp|O76096|CYTF_HUMAN Cystatin-F OS=Homo sapiens GN=CST7 PE=1 SV=1	K.FNN[+1378.476]C[+57.021]TNDM[+15.995]FLFKESR.I	HexNAc(2)Hex(6)	C[+57], M[+16], N[+1378]	1106.45	3	3317.33	3317.32	0	1.2	60	499.97
>sp|O76096|CYTF_HUMAN Cystatin-F OS=Homo sapiens GN=CST7 PE=1 SV=1	K.FNN[+1864.634]C[+57.021]TNDM[+15.995]FLFKESR.I	HexNAc(2)Hex(9)	C[+57], M[+16], N[+1865]	1268.5	3	3803.48	3803.48	0	0.3	60	594.94
>sp|O76096|CYTF_HUMAN Cystatin-F OS=Homo sapiens GN=CST7 PE=1 SV=1	K.FNN[+1702.581]C[+57.021]TNDM[+15.995]FLFKESR.I	HexNAc(2)Hex(8)	C[+57], M[+16], N[+1703]	1214.48	3	3641.43	3641.43	0	0.8	60	663.72
>sp|O76096|CYTF_HUMAN Cystatin-F OS=Homo sapiens GN=CST7 PE=1 SV=1	K.FNN[+1702.581]C[+57.021]TNDM[+15.995]FLFKESR.I	HexNAc(2)Hex(8)	C[+57], M[+16], N[+1703]	1214.48	3	3641.43	3641.43	0	0.8	60	765.1
>sp|O76096|CYTF_HUMAN Cystatin-F OS=Homo sapiens GN=CST7 PE=1 SV=1	R.LDDC[+57.021]DFQTN[+1378.476]HTLK.Q	HexNAc(2)Hex(6)	C[+57], N[+1378]	995.737	3	2985.2	2985.19	0	1.2	107	295.23
>sp|O76096|CYTF_HUMAN Cystatin-F OS=Homo sapiens GN=CST7 PE=1 SV=1	R.LDDC[+57.021]DFQTN[+1864.634]HTLK.Q	HexNAc(2)Hex(9)	C[+57], N[+1865]	1157.79	3	3471.36	3471.35	0	1.5	107	355.53
>sp|O76096|CYTF_HUMAN Cystatin-F OS=Homo sapiens GN=CST7 PE=1 SV=1	R.LDDC[+57.021]DFQTN[+1864.634]HTLK.Q	HexNAc(2)Hex(9)	C[+57], N[+1865]	1157.79	3	3471.36	3471.35	0	1.5	107	395.6
>sp|O76096|CYTF_HUMAN Cystatin-F OS=Homo sapiens GN=CST7 PE=1 SV=1	R.LDDC[+57.021]DFQTN[+1702.581]HTLK.Q	HexNAc(2)Hex(8)	C[+57], N[+1703]	1103.77	3	3309.3	3309.3	0	1.6	107	405.79
>sp|O76096|CYTF_HUMAN Cystatin-F OS=Homo sapiens GN=CST7 PE=1 SV=1	R.LDDC[+57.021]DFQTN[+1702.581]HTLK.Q	HexNAc(2)Hex(8)	C[+57], N[+1703]	1103.77	3	3309.3	3309.3	0	1.6	107	414.36
>sp|O76096|CYTF_HUMAN Cystatin-F OS=Homo sapiens GN=CST7 PE=1 SV=1	R.LDDC[+57.021]DFQTN[+1702.581]HTLK.Q	HexNAc(2)Hex(8)	C[+57], N[+1703]	1103.77	3	3309.3	3309.3	0	1.3	107	538.43
>sp|O76096|CYTF_HUMAN Cystatin-F OS=Homo sapiens GN=CST7 PE=1 SV=1	R.LDDC[+57.021]DFQTN[+1702.581]HTLK.Q	HexNAc(2)Hex(8)	C[+57], N[+1703]	1103.77	3	3309.3	3309.3	0	1.3	107	557.47
>sp|O76096|CYTF_HUMAN Cystatin-F OS=Homo sapiens GN=CST7 PE=1 SV=1	R.LDDC[+57.021]DFQTN[+1702.581]HTLK.Q	HexNAc(2)Hex(8)	C[+57], N[+1703]	1103.77	3	3309.3	3309.3	0	1.6	107	652.24
>sp|O76096|CYTF_HUMAN Cystatin-F OS=Homo sapiens GN=CST7 PE=1 SV=1	R.LDDC[+57.021]DFQTN[+1702.581]HTLK.Q	HexNAc(2)Hex(8)	C[+57], N[+1703]	1103.77	3	3309.3	3309.3	0	1.3	107	728.65
>sp|O76096|CYTF_HUMAN Cystatin-F OS=Homo sapiens GN=CST7 PE=1 SV=1	R.LDDC[+57.021]DFQTN[+1702.581]HTLK.Q	HexNAc(2)Hex(8)	C[+57], N[+1703]	1103.77	3	3309.3	3309.3	0	1.6	107	732.66
>sp|O76096|CYTF_HUMAN Cystatin-F OS=Homo sapiens GN=CST7 PE=1 SV=1	R.LDDC[+57.021]DFQTN[+1702.581]HTLK.Q	HexNAc(2)Hex(8)	C[+57], N[+1703]	1103.77	3	3309.3	3309.3	0	1.3	107	823.14

## Sheet: L20192001887a
Protein Name	Peptide < ProteinMetrics Confidential >	Glycans NHFAGNa	Modification Type(s)	Observed m/z	z	Observed (M+H)	Calc. mass (M+H)	Off-by-x error	Mass error (ppm)	Starting position	Score
>sp|O76096|CYTF_HUMAN Cystatin-F OS=Homo sapiens GN=CST7 PE=1 SV=1	R.YSVEKFNN[+1054.370]C[+57.021]TNDMFLFK.E	HexNAc(2)Hex(4)	C[+57], N[+1054]	1071.12	3	3211.35	3211.35	0	1.2	55	221.35
>sp|O76096|CYTF_HUMAN Cystatin-F OS=Homo sapiens GN=CST7 PE=1 SV=1	R.YSVEKFNN[+1054.370]C[+57.021]TNDMFLFK.E	HexNAc(2)Hex(4)	C[+57], N[+1054]	1071.12	3	3211.35	3211.35	0	1.2	55	260.53
>sp|O76096|CYTF_HUMAN Cystatin-F OS=Homo sapiens GN=CST7 PE=1 SV=1	R.YSVEKFNN[+1702.581]C[+57.021]TNDM[+15.995]FLFK.E	HexNAc(2)Hex(8)	C[+57], M[+16], N[+1703]	1292.52	3	3875.55	3875.55	0	-2	55	223.12
>sp|O76096|CYTF_HUMAN Cystatin-F OS=Homo sapiens GN=CST7 PE=1 SV=1	R.YSVEKFNN[+1702.581]C[+57.021]TNDM[+15.995]FLFK.E	HexNAc(2)Hex(8)	C[+57], M[+16], N[+1703]	1292.52	3	3875.55	3875.55	0	-2	55	242.12
>sp|O76096|CYTF_HUMAN Cystatin-F OS=Homo sapiens GN=CST7 PE=1 SV=1	R.YSVEKFNN[+1702.581]C[+57.021]TNDM[+15.995]FLFK.E	HexNAc(2)Hex(8)	C[+57], M[+16], N[+1703]	1292.52	3	3875.55	3875.55	0	-2	55	255.67
>sp|O76096|CYTF_HUMAN Cystatin-F OS=Homo sapiens GN=CST7 PE=1 SV=1	R.YSVEKFNN[+1540.529]C[+57.021]TNDM[+15.995]FLFK.E	HexNAc(2)Hex(7)	C[+57], M[+16], N[+1541]	1238.51	3	3713.51	3713.5	0	1.2	55	279.29
>sp|O76096|CYTF_HUMAN Cystatin-F OS=Homo sapiens GN=CST7 PE=1 SV=1	R.YSVEKFNN[+1378.476]C[+57.021]TNDM[+15.995]FLFK.E	HexNAc(2)Hex(6)	C[+57], M[+16], N[+1378]	1184.49	3	3551.45	3551.45	0	1.5	55	285.68
>sp|O76096|CYTF_HUMAN Cystatin-F OS=Homo sapiens GN=CST7 PE=1 SV=1	R.YSVEKFNN[+1378.476]C[+57.021]TNDM[+15.995]FLFK.E	HexNAc(2)Hex(6)	C[+57], M[+16], N[+1378]	1184.49	3	3551.45	3551.45	0	1.5	55	296.19
>sp|O76096|CYTF_HUMAN Cystatin-F OS=Homo sapiens GN=CST7 PE=1 SV=1	R.YSVEKFNN[+1540.529]C[+57.021]TNDM[+15.995]FLFK.E	HexNAc(2)Hex(7)	C[+57], M[+16], N[+1541]	1238.51	3	3713.51	3713.5	0	1.2	55	403.56
>sp|O76096|CYTF_HUMAN Cystatin-F OS=Homo sapiens GN=CST7 PE=1 SV=1	R.YSVEKFNN[+1378.476]C[+57.021]TNDM[+15.995]FLFK.E	HexNAc(2)Hex(6)	C[+57], M[+16], N[+1378]	1184.49	3	3551.45	3551.45	0	1.5	55	463.44
>sp|O76096|CYTF_HUMAN Cystatin-F OS=Homo sapiens GN=CST7 PE=1 SV=1	R.YSVEKFNN[+1540.529]C[+57.021]TNDM[+15.995]FLFK.E	HexNAc(2)Hex(7)	C[+57], M[+16], N[+1541]	1238.51	3	3713.51	3713.5	0	1.2	55	488.59
>sp|O76096|CYTF_HUMAN Cystatin-F OS=Homo sapiens GN=CST7 PE=1 SV=1	R.YSVEKFNN[+1702.581]C[+57.021]TNDM[+15.995]FLFK.E	HexNAc(2)Hex(8)	C[+57], M[+16], N[+1703]	1292.52	3	3875.56	3875.55	0	1.2	55	541.12
>sp|O76096|CYTF_HUMAN Cystatin-F OS=Homo sapiens GN=CST7 PE=1 SV=1	R.YSVEKFNN[+1702.581]C[+57.021]TNDM[+15.995]FLFK.E	HexNAc(2)Hex(8)	C[+57], M[+16], N[+1703]	1292.52	3	3875.56	3875.55	0	1.2	55	620.7
>sp|O76096|CYTF_HUMAN Cystatin-F OS=Homo sapiens GN=CST7 PE=1 SV=1	R.YSVEKFNN[+1702.581]C[+57.021]TNDM[+15.995]FLFK.E	HexNAc(2)Hex(8)	C[+57], M[+16], N[+1703]	1292.52	3	3875.56	3875.55	0	1.2	55	771.62
>sp|O76096|CYTF_HUMAN Cystatin-F OS=Homo sapiens GN=CST7 PE=1 SV=1	R.YSVEKFNN[+1378.476]C[+57.021]TNDM[+15.995]FLFK.E	HexNAc(2)Hex(6)	C[+57], M[+16], N[+1378]	1184.49	3	3551.45	3551.45	0	1.5	55	779.34
>sp|O76096|CYTF_HUMAN Cystatin-F OS=Homo sapiens GN=CST7 PE=1 SV=1	R.YSVEKFNN[+1540.529]C[+57.021]TNDM[+15.995]FLFK.E	HexNAc(2)Hex(7)	C[+57], M[+16], N[+1541]	1238.51	3	3713.51	3713.5	0	1.2	55	809.05
>sp|O76096|CYTF_HUMAN Cystatin-F OS=Homo sapiens GN=CST7 PE=1 SV=1	R.YSVEKFNN[+1702.581]C[+57.021]TNDM[+15.995]FLFK.E	HexNAc(2)Hex(8)	C[+57], M[+16], N[+1703]	1292.52	3	3875.56	3875.55	0	1.2	55	1006.15
>sp|O76096|CYTF_HUMAN Cystatin-F OS=Homo sapiens GN=CST7 PE=1 SV=1	R.YSVEKFNN[+892.317]C[+57.021]TNDMFLFKESR.I	HexNAc(2)Hex(3)	C[+57], N[+892]	856.124	4	3421.47	3421.47	0	0.4	55	257.27
>sp|O76096|CYTF_HUMAN Cystatin-F OS=Homo sapiens GN=CST7 PE=1 SV=1	R.YSVEKFNN[+876.322]C[+57.021]TNDM[+15.995]FLFKESR.I	HexNAc(2)Hex(2)Fuc(1)	C[+57], M[+16], N[+876]	856.124	4	3421.47	3421.47	0	0.4	55	200.77
>sp|O76096|CYTF_HUMAN Cystatin-F OS=Homo sapiens GN=CST7 PE=1 SV=1	R.YSVEKFNN[+1702.581]C[+57.021]TNDM[+15.995]FLFKESR.I	HexNAc(2)Hex(8)	C[+57], M[+16], N[+1703]	1062.94	4	4248.73	4247.73	1	-1.6	55	202.13
>sp|O76096|CYTF_HUMAN Cystatin-F OS=Homo sapiens GN=CST7 PE=1 SV=1	R.YSVEKFNN[+1864.634]C[+57.021]TNDM[+15.995]FLFKESR.I	HexNAc(2)Hex(9)	C[+57], M[+16], N[+1865]	1103.2	4	4409.79	4409.78	0	0.9	55	215.81
>sp|O76096|CYTF_HUMAN Cystatin-F OS=Homo sapiens GN=CST7 PE=1 SV=1	R.YSVEKFNN[+1540.529]C[+57.021]TNDM[+15.995]FLFKESR.I	HexNAc(2)Hex(7)	C[+57], M[+16], N[+1541]	1022.42	4	4086.67	4085.68	1	-2.3	55	216.3
>sp|O76096|CYTF_HUMAN Cystatin-F OS=Homo sapiens GN=CST7 PE=1 SV=1	R.YSVEKFNN[+1540.529]C[+57.021]TNDM[+15.995]FLFKESR.I	HexNAc(2)Hex(7)	C[+57], M[+16], N[+1541]	1022.18	4	4085.68	4085.68	0	0.9	55	237.02
>sp|O76096|CYTF_HUMAN Cystatin-F OS=Homo sapiens GN=CST7 PE=1 SV=1	R.YSVEKFNN[+1540.529]C[+57.021]TNDM[+15.995]FLFKESR.I	HexNAc(2)Hex(7)	C[+57], M[+16], N[+1541]	1022.42	4	4086.67	4085.68	1	-2.3	55	247.54
>sp|O76096|CYTF_HUMAN Cystatin-F OS=Homo sapiens GN=CST7 PE=1 SV=1	R.YSVEKFNN[+1378.476]C[+57.021]TNDM[+15.995]FLFKESR.I	HexNAc(2)Hex(6)	C[+57], M[+16], N[+1378]	981.659	4	3923.61	3923.62	0	-2.8	55	256.34
>sp|O76096|CYTF_HUMAN Cystatin-F OS=Homo sapiens GN=CST7 PE=1 SV=1	R.YSVEKFNN[+1540.529]C[+57.021]TNDM[+15.995]FLFKESR.I	HexNAc(2)Hex(7)	C[+57], M[+16], N[+1541]	1022.17	4	4085.68	4085.68	0	0	55	260.32
>sp|O76096|CYTF_HUMAN Cystatin-F OS=Homo sapiens GN=CST7 PE=1 SV=1	R.YSVEKFNN[+1378.476]C[+57.021]TNDM[+15.995]FLFKESR.I	HexNAc(2)Hex(6)	C[+57], M[+16], N[+1378]	981.661	4	3923.62	3923.62	0	-0.6	55	263.2
>sp|O76096|CYTF_HUMAN Cystatin-F OS=Homo sapiens GN=CST7 PE=1 SV=1	R.YSVEKFNN[+1540.529]C[+57.021]TNDM[+15.995]FLFKESR.I	HexNAc(2)Hex(7)	C[+57], M[+16], N[+1541]	1022.18	4	4085.68	4085.68	0	0.9	55	265.63
>sp|O76096|CYTF_HUMAN Cystatin-F OS=Homo sapiens GN=CST7 PE=1 SV=1	R.YSVEKFNN[+1378.476]C[+57.021]TNDM[+15.995]FLFKESR.I	HexNAc(2)Hex(6)	C[+57], M[+16], N[+1378]	1308.55	3	3923.63	3923.62	0	0.6	55	285.98
>sp|O76096|CYTF_HUMAN Cystatin-F OS=Homo sapiens GN=CST7 PE=1 SV=1	R.YSVEKFNN[+1702.581]C[+57.021]TNDM[+15.995]FLFKESR.I	HexNAc(2)Hex(8)	C[+57], M[+16], N[+1703]	1062.94	4	4248.73	4247.73	1	-1.6	55	293.85
>sp|O76096|CYTF_HUMAN Cystatin-F OS=Homo sapiens GN=CST7 PE=1 SV=1	R.YSVEKFNN[+1702.581]C[+57.021]TNDM[+15.995]FLFKESR.I	HexNAc(2)Hex(8)	C[+57], M[+16], N[+1703]	1416.25	3	4246.73	4247.73	-1	1.6	55	301.07
>sp|O76096|CYTF_HUMAN Cystatin-F OS=Homo sapiens GN=CST7 PE=1 SV=1	R.YSVEKFNN[+876.322]C[+57.021]TNDM[+15.995]FLFKESR.I	HexNAc(2)Hex(2)Fuc(1)	C[+57], M[+16], N[+876]	856.124	4	3421.47	3421.47	0	0.4	55	310.41
>sp|O76096|CYTF_HUMAN Cystatin-F OS=Homo sapiens GN=CST7 PE=1 SV=1	R.YSVEKFNN[+1216.423]C[+57.021]TNDM[+15.995]FLFKESR.I	HexNAc(2)Hex(5)	C[+57], M[+16], N[+1216]	941.148	4	3761.57	3761.57	0	0	55	313.12
>sp|O76096|CYTF_HUMAN Cystatin-F OS=Homo sapiens GN=CST7 PE=1 SV=1	R.YSVEKFNN[+1378.476]C[+57.021]TNDM[+15.995]FLFKESR.I	HexNAc(2)Hex(6)	C[+57], M[+16], N[+1378]	981.661	4	3923.62	3923.62	0	-0.6	55	327.49
>sp|O76096|CYTF_HUMAN Cystatin-F OS=Homo sapiens GN=CST7 PE=1 SV=1	R.YSVEKFNN[+1702.581]C[+57.021]TNDM[+15.995]FLFKESR.I	HexNAc(2)Hex(8)	C[+57], M[+16], N[+1703]	1416.25	3	4246.73	4247.73	-1	1.6	55	329.05
>sp|O76096|CYTF_HUMAN Cystatin-F OS=Homo sapiens GN=CST7 PE=1 SV=1	R.YSVEKFNN[+1702.581]C[+57.021]TNDM[+15.995]FLFKESR.I	HexNAc(2)Hex(8)	C[+57], M[+16], N[+1703]	1416.58	3	4247.73	4247.73	0	1	55	334.51
>sp|O76096|CYTF_HUMAN Cystatin-F OS=Homo sapiens GN=CST7 PE=1 SV=1	R.YSVEKFNN[+1702.581]C[+57.021]TNDM[+15.995]FLFKESR.I	HexNAc(2)Hex(8)	C[+57], M[+16], N[+1703]	1062.69	4	4247.73	4247.73	0	0.8	55	376.2
>sp|O76096|CYTF_HUMAN Cystatin-F OS=Homo sapiens GN=CST7 PE=1 SV=1	R.YSVEKFNN[+1702.581]C[+57.021]TNDM[+15.995]FLFKESR.I	HexNAc(2)Hex(8)	C[+57], M[+16], N[+1703]	1062.94	4	4248.73	4247.73	1	-1.6	55	388.77
>sp|O76096|CYTF_HUMAN Cystatin-F OS=Homo sapiens GN=CST7 PE=1 SV=1	R.YSVEKFNN[+1864.634]C[+57.021]TNDM[+15.995]FLFKESR.I	HexNAc(2)Hex(9)	C[+57], M[+16], N[+1865]	1103.2	4	4409.79	4409.78	0	0.9	55	425.94
>sp|O76096|CYTF_HUMAN Cystatin-F OS=Homo sapiens GN=CST7 PE=1 SV=1	R.YSVEKFNN[+1540.529]C[+57.021]TNDM[+15.995]FLFKESR.I	HexNAc(2)Hex(7)	C[+57], M[+16], N[+1541]	1022.42	4	4086.67	4085.68	1	-2.3	55	433.11
>sp|O76096|CYTF_HUMAN Cystatin-F OS=Homo sapiens GN=CST7 PE=1 SV=1	R.YSVEKFNN[+1702.581]C[+57.021]TNDM[+15.995]FLFKESR.I	HexNAc(2)Hex(8)	C[+57], M[+16], N[+1703]	1062.94	4	4248.72	4247.73	1	-2.8	55	433.77
>sp|O76096|CYTF_HUMAN Cystatin-F OS=Homo sapiens GN=CST7 PE=1 SV=1	R.YSVEKFNN[+1864.634]C[+57.021]TNDM[+15.995]FLFKESR.I	HexNAc(2)Hex(9)	C[+57], M[+16], N[+1865]	1103.2	4	4409.79	4409.78	0	0.9	55	439.81
>sp|O76096|CYTF_HUMAN Cystatin-F OS=Homo sapiens GN=CST7 PE=1 SV=1	R.YSVEKFNN[+1378.476]C[+57.021]TNDM[+15.995]FLFKESR.I	HexNAc(2)Hex(6)	C[+57], M[+16], N[+1378]	981.659	4	3923.61	3923.62	0	-2.8	55	440.38
>sp|O76096|CYTF_HUMAN Cystatin-F OS=Homo sapiens GN=CST7 PE=1 SV=1	R.YSVEKFNN[+1702.581]C[+57.021]TNDM[+15.995]FLFKESR.I	HexNAc(2)Hex(8)	C[+57], M[+16], N[+1703]	1062.69	4	4247.73	4247.73	0	-0.1	55	452.21
>sp|O76096|CYTF_HUMAN Cystatin-F OS=Homo sapiens GN=CST7 PE=1 SV=1	R.YSVEKFNN[+1702.581]C[+57.021]TNDM[+15.995]FLFKESR.I	HexNAc(2)Hex(8)	C[+57], M[+16], N[+1703]	1416.58	3	4247.73	4247.73	0	1	55	455.96
>sp|O76096|CYTF_HUMAN Cystatin-F OS=Homo sapiens GN=CST7 PE=1 SV=1	R.YSVEKFNN[+1864.634]C[+57.021]TNDM[+15.995]FLFKESR.I	HexNAc(2)Hex(9)	C[+57], M[+16], N[+1865]	1103.2	4	4409.79	4409.78	0	0.9	55	481.28
>sp|O76096|CYTF_HUMAN Cystatin-F OS=Homo sapiens GN=CST7 PE=1 SV=1	R.YSVEKFNN[+1702.581]C[+57.021]TNDM[+15.995]FLFKESR.I	HexNAc(2)Hex(8)	C[+57], M[+16], N[+1703]	1416.58	3	4247.73	4247.73	0	1	55	482.33
>sp|O76096|CYTF_HUMAN Cystatin-F OS=Homo sapiens GN=CST7 PE=1 SV=1	R.YSVEKFNN[+1702.581]C[+57.021]TNDM[+15.995]FLFKESR.I	HexNAc(2)Hex(8)	C[+57], M[+16], N[+1703]	1062.94	4	4248.72	4247.73	1	-2.8	55	482.47
>sp|O76096|CYTF_HUMAN Cystatin-F OS=Homo sapiens GN=CST7 PE=1 SV=1	R.YSVEKFNN[+1702.581]C[+57.021]TNDM[+15.995]FLFKESR.I	HexNAc(2)Hex(8)	C[+57], M[+16], N[+1703]	1062.69	4	4247.73	4247.73	0	0.8	55	491.48
>sp|O76096|CYTF_HUMAN Cystatin-F OS=Homo sapiens GN=CST7 PE=1 SV=1	R.YSVEKFNN[+1540.529]C[+57.021]TNDM[+15.995]FLFKESR.I	HexNAc(2)Hex(7)	C[+57], M[+16], N[+1541]	1022.17	4	4085.68	4085.68	0	0	55	507.82
>sp|O76096|CYTF_HUMAN Cystatin-F OS=Homo sapiens GN=CST7 PE=1 SV=1	R.YSVEKFNN[+1540.529]C[+57.021]TNDM[+15.995]FLFKESR.I	HexNAc(2)Hex(7)	C[+57], M[+16], N[+1541]	1022.18	4	4085.68	4085.68	0	0.9	55	512.71
>sp|O76096|CYTF_HUMAN Cystatin-F OS=Homo sapiens GN=CST7 PE=1 SV=1	R.YSVEKFNN[+1378.476]C[+57.021]TNDM[+15.995]FLFKESR.I	HexNAc(2)Hex(6)	C[+57], M[+16], N[+1378]	981.659	4	3923.61	3923.62	0	-2.8	55	518.48
>sp|O76096|CYTF_HUMAN Cystatin-F OS=Homo sapiens GN=CST7 PE=1 SV=1	R.YSVEKFNN[+876.322]C[+57.021]TNDM[+15.995]FLFKESR.I	HexNAc(2)Hex(2)Fuc(1)	C[+57], M[+16], N[+876]	856.124	4	3421.47	3421.47	0	0.4	55	525.99
>sp|O76096|CYTF_HUMAN Cystatin-F OS=Homo sapiens GN=CST7 PE=1 SV=1	R.YSVEKFNN[+1540.529]C[+57.021]TNDM[+15.995]FLFKESR.I	HexNAc(2)Hex(7)	C[+57], M[+16], N[+1541]	1022.18	4	4085.68	4085.68	0	1.1	55	545.54
>sp|O76096|CYTF_HUMAN Cystatin-F OS=Homo sapiens GN=CST7 PE=1 SV=1	R.YSVEKFNN[+1216.423]C[+57.021]TNDM[+15.995]FLFKESR.I	HexNAc(2)Hex(5)	C[+57], M[+16], N[+1216]	941.148	4	3761.57	3761.57	0	0	55	545.74
>sp|O76096|CYTF_HUMAN Cystatin-F OS=Homo sapiens GN=CST7 PE=1 SV=1	R.YSVEKFNN[+1378.476]C[+57.021]TNDM[+15.995]FLFKESR.I	HexNAc(2)Hex(6)	C[+57], M[+16], N[+1378]	981.662	4	3923.63	3923.62	0	0.5	55	567.22
>sp|O76096|CYTF_HUMAN Cystatin-F OS=Homo sapiens GN=CST7 PE=1 SV=1	R.YSVEKFNN[+1702.581]C[+57.021]TNDM[+15.995]FLFKESR.I	HexNAc(2)Hex(8)	C[+57], M[+16], N[+1703]	1416.25	3	4246.73	4247.73	-1	1.6	55	575.77
>sp|O76096|CYTF_HUMAN Cystatin-F OS=Homo sapiens GN=CST7 PE=1 SV=1	R.YSVEKFNN[+1702.581]C[+57.021]TNDM[+15.995]FLFKESR.I	HexNAc(2)Hex(8)	C[+57], M[+16], N[+1703]	1416.25	3	4246.73	4247.73	-1	1.6	55	575.79
>sp|O76096|CYTF_HUMAN Cystatin-F OS=Homo sapiens GN=CST7 PE=1 SV=1	R.YSVEKFNN[+1702.581]C[+57.021]TNDM[+15.995]FLFKESR.I	HexNAc(2)Hex(8)	C[+57], M[+16], N[+1703]	1062.69	4	4247.73	4247.73	0	-0.1	55	576.66
>sp|O76096|CYTF_HUMAN Cystatin-F OS=Homo sapiens GN=CST7 PE=1 SV=1	R.YSVEKFNN[+1540.529]C[+57.021]TNDM[+15.995]FLFKESR.I	HexNAc(2)Hex(7)	C[+57], M[+16], N[+1541]	1022.17	4	4085.68	4085.68	0	0	55	582.84
>sp|O76096|CYTF_HUMAN Cystatin-F OS=Homo sapiens GN=CST7 PE=1 SV=1	R.YSVEKFNN[+1378.476]C[+57.021]TNDM[+15.995]FLFKESR.I	HexNAc(2)Hex(6)	C[+57], M[+16], N[+1378]	981.661	4	3923.62	3923.62	0	-0.6	55	592.61
>sp|O76096|CYTF_HUMAN Cystatin-F OS=Homo sapiens GN=CST7 PE=1 SV=1	R.YSVEKFNN[+1702.581]C[+57.021]TNDM[+15.995]FLFKESR.I	HexNAc(2)Hex(8)	C[+57], M[+16], N[+1703]	1062.69	4	4247.73	4247.73	0	0.7	55	593.1
>sp|O76096|CYTF_HUMAN Cystatin-F OS=Homo sapiens GN=CST7 PE=1 SV=1	R.YSVEKFNN[+1540.529]C[+57.021]TNDM[+15.995]FLFKESR.I	HexNAc(2)Hex(7)	C[+57], M[+16], N[+1541]	1022.18	4	4085.68	4085.68	0	0.9	55	618.21
>sp|O76096|CYTF_HUMAN Cystatin-F OS=Homo sapiens GN=CST7 PE=1 SV=1	R.YSVEKFNN[+1864.634]C[+57.021]TNDM[+15.995]FLFKESR.I	HexNAc(2)Hex(9)	C[+57], M[+16], N[+1865]	1103.2	4	4409.79	4409.78	0	0.9	55	660.1
>sp|O76096|CYTF_HUMAN Cystatin-F OS=Homo sapiens GN=CST7 PE=1 SV=1	R.YSVEKFNN[+1702.581]C[+57.021]TNDM[+15.995]FLFKESR.I	HexNAc(2)Hex(8)	C[+57], M[+16], N[+1703]	1062.69	4	4247.73	4247.73	0	0.7	55	673.6
>sp|O76096|CYTF_HUMAN Cystatin-F OS=Homo sapiens GN=CST7 PE=1 SV=1	R.YSVEKFNN[+1702.581]C[+57.021]TNDM[+15.995]FLFKESR.I	HexNAc(2)Hex(8)	C[+57], M[+16], N[+1703]	1062.94	4	4248.72	4247.73	1	-2.8	55	684.42
>sp|O76096|CYTF_HUMAN Cystatin-F OS=Homo sapiens GN=CST7 PE=1 SV=1	R.YSVEKFNN[+1864.634]C[+57.021]TNDM[+15.995]FLFKESR.I	HexNAc(2)Hex(9)	C[+57], M[+16], N[+1865]	1103.2	4	4409.79	4409.78	0	0.9	55	688.66
>sp|O76096|CYTF_HUMAN Cystatin-F OS=Homo sapiens GN=CST7 PE=1 SV=1	R.YSVEKFNN[+1702.581]C[+57.021]TNDM[+15.995]FLFKESR.I	HexNAc(2)Hex(8)	C[+57], M[+16], N[+1703]	1062.69	4	4247.73	4247.73	0	-0.1	55	708.92
>sp|O76096|CYTF_HUMAN Cystatin-F OS=Homo sapiens GN=CST7 PE=1 SV=1	R.YSVEKFNN[+1540.529]C[+57.021]TNDM[+15.995]FLFKESR.I	HexNAc(2)Hex(7)	C[+57], M[+16], N[+1541]	1022.18	4	4085.68	4085.68	0	1.1	55	725.57
>sp|O76096|CYTF_HUMAN Cystatin-F OS=Homo sapiens GN=CST7 PE=1 SV=1	R.YSVEKFNN[+1702.581]C[+57.021]TNDM[+15.995]FLFKESR.I	HexNAc(2)Hex(8)	C[+57], M[+16], N[+1703]	1062.69	4	4247.73	4247.73	0	0.8	55	778.26
>sp|O76096|CYTF_HUMAN Cystatin-F OS=Homo sapiens GN=CST7 PE=1 SV=1	R.YSVEKFNN[+1702.581]C[+57.021]TNDM[+15.995]FLFKESR.I	HexNAc(2)Hex(8)	C[+57], M[+16], N[+1703]	1062.69	4	4247.73	4247.73	0	-0.1	55	779.97
>sp|O76096|CYTF_HUMAN Cystatin-F OS=Homo sapiens GN=CST7 PE=1 SV=1	R.YSVEKFNN[+1702.581]C[+57.021]TNDM[+15.995]FLFKESR.I	HexNAc(2)Hex(8)	C[+57], M[+16], N[+1703]	1062.94	4	4248.72	4247.73	1	-2.8	55	806.74
>sp|O76096|CYTF_HUMAN Cystatin-F OS=Homo sapiens GN=CST7 PE=1 SV=1	R.YSVEKFNN[+1864.634]C[+57.021]TNDM[+15.995]FLFKESR.I	HexNAc(2)Hex(9)	C[+57], M[+16], N[+1865]	1103.2	4	4409.79	4409.78	0	0.9	55	860.61
>sp|O76096|CYTF_HUMAN Cystatin-F OS=Homo sapiens GN=CST7 PE=1 SV=1	R.YSVEKFNN[+1540.529]C[+57.021]TNDM[+15.995]FLFKESR.I	HexNAc(2)Hex(7)	C[+57], M[+16], N[+1541]	1022.18	4	4085.68	4085.68	0	1.1	55	904.99
>sp|O76096|CYTF_HUMAN Cystatin-F OS=Homo sapiens GN=CST7 PE=1 SV=1	R.YSVEKFNN[+1702.581]C[+57.021]TNDM[+15.995]FLFKESR.I	HexNAc(2)Hex(8)	C[+57], M[+16], N[+1703]	1062.69	4	4247.73	4247.73	0	0.8	55	908.41
>sp|O76096|CYTF_HUMAN Cystatin-F OS=Homo sapiens GN=CST7 PE=1 SV=1	R.YSVEKFNN[+1378.476]C[+57.021]TNDM[+15.995]FLFKESR.I	HexNAc(2)Hex(6)	C[+57], M[+16], N[+1378]	981.662	4	3923.63	3923.62	0	0.5	55	965.07
>sp|O76096|CYTF_HUMAN Cystatin-F OS=Homo sapiens GN=CST7 PE=1 SV=1	R.YSVEKFNN[+1702.581]C[+57.021]TNDM[+15.995]FLFKESR.I	HexNAc(2)Hex(8)	C[+57], M[+16], N[+1703]	1062.69	4	4247.73	4247.73	0	0.7	55	977.33
>sp|O76096|CYTF_HUMAN Cystatin-F OS=Homo sapiens GN=CST7 PE=1 SV=1	R.YSVEKFNN[+1378.476]C[+57.021]TNDM[+15.995]FLFKESR.I	HexNAc(2)Hex(6)	C[+57], M[+16], N[+1378]	981.662	4	3923.63	3923.62	0	0.5	55	981.86
>sp|O76096|CYTF_HUMAN Cystatin-F OS=Homo sapiens GN=CST7 PE=1 SV=1	R.YSVEKFNN[+1702.581]C[+57.021]TNDM[+15.995]FLFKESR.I	HexNAc(2)Hex(8)	C[+57], M[+16], N[+1703]	1062.69	4	4247.73	4247.73	0	0.7	55	1063.44
>sp|O76096|CYTF_HUMAN Cystatin-F OS=Homo sapiens GN=CST7 PE=1 SV=1	R.YSVEKFNN[+1378.476]C[+57.021]TNDM[+15.995]FLFKESR.I	HexNAc(2)Hex(6)	C[+57], M[+16], N[+1378]	981.662	4	3923.63	3923.62	0	0.5	55	1150.58
>sp|O76096|CYTF_HUMAN Cystatin-F OS=Homo sapiens GN=CST7 PE=1 SV=1	R.YSVEKFNN[+1540.529]C[+57.021]TNDM[+15.995]FLFKESR.I	HexNAc(2)Hex(7)	C[+57], M[+16], N[+1541]	1022.18	4	4085.68	4085.68	0	1.1	55	1198.57
>sp|O76096|CYTF_HUMAN Cystatin-F OS=Homo sapiens GN=CST7 PE=1 SV=1	K.FNN[+1378.476]C[+57.021]TNDM[+15.995]FLFK.E	HexNAc(2)Hex(6)	C[+57], M[+16], N[+1378]	982.388	3	2945.15	2945.15	0	0.8	60	276.67
>sp|O76096|CYTF_HUMAN Cystatin-F OS=Homo sapiens GN=CST7 PE=1 SV=1	K.FNN[+1702.581]C[+57.021]TNDM[+15.995]FLFK.E	HexNAc(2)Hex(8)	C[+57], M[+16], N[+1703]	1090.42	3	3269.26	3269.25	0	1.8	60	315.04
>sp|O76096|CYTF_HUMAN Cystatin-F OS=Homo sapiens GN=CST7 PE=1 SV=1	K.FNN[+1540.529]C[+57.021]TNDM[+15.995]FLFK.E	HexNAc(2)Hex(7)	C[+57], M[+16], N[+1541]	1036.41	3	3107.2	3107.2	0	1.5	60	327.3
>sp|O76096|CYTF_HUMAN Cystatin-F OS=Homo sapiens GN=CST7 PE=1 SV=1	K.FNN[+1378.476]C[+57.021]TNDM[+15.995]FLFK.E	HexNAc(2)Hex(6)	C[+57], M[+16], N[+1378]	982.388	3	2945.15	2945.15	0	0.8	60	342.47
>sp|O76096|CYTF_HUMAN Cystatin-F OS=Homo sapiens GN=CST7 PE=1 SV=1	K.FNN[+1702.581]C[+57.021]TNDM[+15.995]FLFK.E	HexNAc(2)Hex(8)	C[+57], M[+16], N[+1703]	1090.42	3	3269.26	3269.25	0	1.4	60	347
>sp|O76096|CYTF_HUMAN Cystatin-F OS=Homo sapiens GN=CST7 PE=1 SV=1	K.FNN[+1540.529]C[+57.021]TNDM[+15.995]FLFK.E	HexNAc(2)Hex(7)	C[+57], M[+16], N[+1541]	1554.1	2	3107.2	3107.2	0	0.5	60	350.07
>sp|O76096|CYTF_HUMAN Cystatin-F OS=Homo sapiens GN=CST7 PE=1 SV=1	K.FNN[+1540.529]C[+57.021]TNDM[+15.995]FLFK.E	HexNAc(2)Hex(7)	C[+57], M[+16], N[+1541]	1036.41	3	3107.2	3107.2	0	1.4	60	351.95
>sp|O76096|CYTF_HUMAN Cystatin-F OS=Homo sapiens GN=CST7 PE=1 SV=1	K.FNN[+1702.581]C[+57.021]TNDM[+15.995]FLFK.E	HexNAc(2)Hex(8)	C[+57], M[+16], N[+1703]	1635.13	2	3269.26	3269.25	0	1.2	60	363.57
>sp|O76096|CYTF_HUMAN Cystatin-F OS=Homo sapiens GN=CST7 PE=1 SV=1	K.FNN[+1702.581]C[+57.021]TNDM[+15.995]FLFK.E	HexNAc(2)Hex(8)	C[+57], M[+16], N[+1703]	1090.42	3	3269.26	3269.25	0	1.8	60	371.23
>sp|O76096|CYTF_HUMAN Cystatin-F OS=Homo sapiens GN=CST7 PE=1 SV=1	K.FNN[+1702.581]C[+57.021]TNDM[+15.995]FLFK.E	HexNAc(2)Hex(8)	C[+57], M[+16], N[+1703]	1635.13	2	3269.26	3269.25	0	1.2	60	416.38
>sp|O76096|CYTF_HUMAN Cystatin-F OS=Homo sapiens GN=CST7 PE=1 SV=1	K.FNN[+1378.476]C[+57.021]TNDM[+15.995]FLFK.E	HexNAc(2)Hex(6)	C[+57], M[+16], N[+1378]	1473.08	2	2945.15	2945.15	0	2.4	60	428.64
>sp|O76096|CYTF_HUMAN Cystatin-F OS=Homo sapiens GN=CST7 PE=1 SV=1	K.FNN[+1540.529]C[+57.021]TNDM[+15.995]FLFK.E	HexNAc(2)Hex(7)	C[+57], M[+16], N[+1541]	1554.1	2	3107.2	3107.2	0	0.5	60	470.34
>sp|O76096|CYTF_HUMAN Cystatin-F OS=Homo sapiens GN=CST7 PE=1 SV=1	K.FNN[+1702.581]C[+57.021]TNDM[+15.995]FLFK.E	HexNAc(2)Hex(8)	C[+57], M[+16], N[+1703]	1090.42	3	3269.26	3269.25	0	1.8	60	471.14
>sp|O76096|CYTF_HUMAN Cystatin-F OS=Homo sapiens GN=CST7 PE=1 SV=1	K.FNN[+1540.529]C[+57.021]TNDM[+15.995]FLFK.E	HexNAc(2)Hex(7)	C[+57], M[+16], N[+1541]	1036.41	3	3107.2	3107.2	0	1.4	60	482.64
>sp|O76096|CYTF_HUMAN Cystatin-F OS=Homo sapiens GN=CST7 PE=1 SV=1	K.FNN[+1702.581]C[+57.021]TNDM[+15.995]FLFK.E	HexNAc(2)Hex(8)	C[+57], M[+16], N[+1703]	1090.42	3	3269.26	3269.25	0	1.4	60	488.12
>sp|O76096|CYTF_HUMAN Cystatin-F OS=Homo sapiens GN=CST7 PE=1 SV=1	K.FNN[+1540.529]C[+57.021]TNDM[+15.995]FLFK.E	HexNAc(2)Hex(7)	C[+57], M[+16], N[+1541]	1036.41	3	3107.2	3107.2	0	1.5	60	506.77
>sp|O76096|CYTF_HUMAN Cystatin-F OS=Homo sapiens GN=CST7 PE=1 SV=1	K.FNN[+1702.581]C[+57.021]TNDM[+15.995]FLFK.E	HexNAc(2)Hex(8)	C[+57], M[+16], N[+1703]	1635.13	2	3269.26	3269.25	0	1.2	60	537.02
>sp|O76096|CYTF_HUMAN Cystatin-F OS=Homo sapiens GN=CST7 PE=1 SV=1	K.FNN[+1702.581]C[+57.021]TNDM[+15.995]FLFK.E	HexNAc(2)Hex(8)	C[+57], M[+16], N[+1703]	1090.42	3	3269.26	3269.25	0	1.4	60	566.82
>sp|O76096|CYTF_HUMAN Cystatin-F OS=Homo sapiens GN=CST7 PE=1 SV=1	K.FNN[+1702.581]C[+57.021]TNDM[+15.995]FLFK.E	HexNAc(2)Hex(8)	C[+57], M[+16], N[+1703]	1635.13	2	3269.26	3269.25	0	1.2	60	569.66
>sp|O76096|CYTF_HUMAN Cystatin-F OS=Homo sapiens GN=CST7 PE=1 SV=1	K.FNN[+1702.581]C[+57.021]TNDM[+15.995]FLFK.E	HexNAc(2)Hex(8)	C[+57], M[+16], N[+1703]	1090.42	3	3269.26	3269.25	0	1.8	60	593.83
>sp|O76096|CYTF_HUMAN Cystatin-F OS=Homo sapiens GN=CST7 PE=1 SV=1	K.FNN[+1702.581]C[+57.021]TNDM[+15.995]FLFK.E	HexNAc(2)Hex(8)	C[+57], M[+16], N[+1703]	1090.42	3	3269.26	3269.25	0	1.4	60	770.27
>sp|O76096|CYTF_HUMAN Cystatin-F OS=Homo sapiens GN=CST7 PE=1 SV=1	K.FNN[+1054.370]C[+57.021]TNDMFLFKESR.I	HexNAc(2)Hex(4)	C[+57], N[+1054]	993.08	3	2977.22	2977.22	0	0.6	60	251.37
>sp|O76096|CYTF_HUMAN Cystatin-F OS=Homo sapiens GN=CST7 PE=1 SV=1	K.FNN[+1054.370]C[+57.021]TNDMFLFKESR.I	HexNAc(2)Hex(4)	C[+57], N[+1054]	993.08	3	2977.22	2977.22	0	0.6	60	302.26
>sp|O76096|CYTF_HUMAN Cystatin-F OS=Homo sapiens GN=CST7 PE=1 SV=1	K.FNN[+1054.370]C[+57.021]TNDMFLFKESR.I	HexNAc(2)Hex(4)	C[+57], N[+1054]	993.08	3	2977.22	2977.22	0	0.6	60	318.83
>sp|O76096|CYTF_HUMAN Cystatin-F OS=Homo sapiens GN=CST7 PE=1 SV=1	K.FNN[+1054.370]C[+57.021]TNDMFLFKESR.I	HexNAc(2)Hex(4)	C[+57], N[+1054]	993.08	3	2977.22	2977.22	0	0.6	60	326.4
>sp|O76096|CYTF_HUMAN Cystatin-F OS=Homo sapiens GN=CST7 PE=1 SV=1	K.FNN[+730.264]C[+57.021]TNDM[+15.995]FLFKESR.I	HexNAc(2)Hex(2)	C[+57], M[+16], N[+730]	890.376	3	2669.11	2669.11	0	0.4	60	213.27
>sp|O76096|CYTF_HUMAN Cystatin-F OS=Homo sapiens GN=CST7 PE=1 SV=1	K.FNN[+892.317]C[+57.021]TNDM[+15.995]FLFKESR.I	HexNAc(2)Hex(3)	C[+57], M[+16], N[+892]	944.394	3	2831.17	2831.16	0	1	60	253.27
>sp|O76096|CYTF_HUMAN Cystatin-F OS=Homo sapiens GN=CST7 PE=1 SV=1	K.FNN[+730.264]C[+57.021]TNDM[+15.995]FLFKESR.I	HexNAc(2)Hex(2)	C[+57], M[+16], N[+730]	890.376	3	2669.11	2669.11	0	0.4	60	260.3
>sp|O76096|CYTF_HUMAN Cystatin-F OS=Homo sapiens GN=CST7 PE=1 SV=1	K.FNN[+1378.476]C[+57.021]TNDM[+15.995]FLFKESR.I	HexNAc(2)Hex(6)	C[+57], M[+16], N[+1378]	1106.44	3	3317.31	3317.32	0	-3.3	60	273.96
>sp|O76096|CYTF_HUMAN Cystatin-F OS=Homo sapiens GN=CST7 PE=1 SV=1	K.FNN[+1216.423]C[+57.021]TNDM[+15.995]FLFKESR.I	HexNAc(2)Hex(5)	C[+57], M[+16], N[+1216]	1052.43	3	3155.27	3155.27	0	0.5	60	280.15
>sp|O76096|CYTF_HUMAN Cystatin-F OS=Homo sapiens GN=CST7 PE=1 SV=1	K.FNN[+1702.581]C[+57.021]TNDM[+15.995]FLFKESR.I	HexNAc(2)Hex(8)	C[+57], M[+16], N[+1703]	1214.48	3	3641.43	3641.43	0	0.5	60	282.36
>sp|O76096|CYTF_HUMAN Cystatin-F OS=Homo sapiens GN=CST7 PE=1 SV=1	K.FNN[+1054.370]C[+57.021]TNDM[+15.995]FLFKESR.I	HexNAc(2)Hex(4)	C[+57], M[+16], N[+1054]	998.411	3	2993.22	2993.22	0	0.5	60	307.76
>sp|O76096|CYTF_HUMAN Cystatin-F OS=Homo sapiens GN=CST7 PE=1 SV=1	K.FNN[+876.322]C[+57.021]TNDM[+15.995]FLFKESR.I	HexNAc(2)Hex(2)Fuc(1)	C[+57], M[+16], N[+876]	939.062	3	2815.17	2815.17	0	0.6	60	309.31
>sp|O76096|CYTF_HUMAN Cystatin-F OS=Homo sapiens GN=CST7 PE=1 SV=1	K.FNN[+1702.581]C[+57.021]TNDM[+15.995]FLFKESR.I	HexNAc(2)Hex(8)	C[+57], M[+16], N[+1703]	1214.48	3	3641.44	3641.43	0	3.1	60	318.6
>sp|O76096|CYTF_HUMAN Cystatin-F OS=Homo sapiens GN=CST7 PE=1 SV=1	K.FNN[+1540.529]C[+57.021]TNDM[+15.995]FLFKESR.I	HexNAc(2)Hex(7)	C[+57], M[+16], N[+1541]	1160.46	3	3479.38	3479.38	0	1	60	321.45
>sp|O76096|CYTF_HUMAN Cystatin-F OS=Homo sapiens GN=CST7 PE=1 SV=1	K.FNN[+1378.476]C[+57.021]TNDM[+15.995]FLFKESR.I	HexNAc(2)Hex(6)	C[+57], M[+16], N[+1378]	1106.45	3	3317.33	3317.32	0	0.9	60	362.4
>sp|O76096|CYTF_HUMAN Cystatin-F OS=Homo sapiens GN=CST7 PE=1 SV=1	K.FNN[+1702.581]C[+57.021]TNDM[+15.995]FLFKESR.I	HexNAc(2)Hex(8)	C[+57], M[+16], N[+1703]	1214.48	3	3641.43	3641.43	0	1.1	60	396.11
>sp|O76096|CYTF_HUMAN Cystatin-F OS=Homo sapiens GN=CST7 PE=1 SV=1	K.FNN[+730.264]C[+57.021]TNDM[+15.995]FLFKESR.I	HexNAc(2)Hex(2)	C[+57], M[+16], N[+730]	890.376	3	2669.11	2669.11	0	0.4	60	397.21
>sp|O76096|CYTF_HUMAN Cystatin-F OS=Homo sapiens GN=CST7 PE=1 SV=1	K.FNN[+1864.634]C[+57.021]TNDM[+15.995]FLFKESR.I	HexNAc(2)Hex(9)	C[+57], M[+16], N[+1865]	1268.5	3	3803.48	3803.48	0	0.6	60	399.62
>sp|O76096|CYTF_HUMAN Cystatin-F OS=Homo sapiens GN=CST7 PE=1 SV=1	K.FNN[+1378.476]C[+57.021]TNDM[+15.995]FLFKESR.I	HexNAc(2)Hex(6)	C[+57], M[+16], N[+1378]	1106.44	3	3317.31	3317.32	0	-3.3	60	445.85
>sp|O76096|CYTF_HUMAN Cystatin-F OS=Homo sapiens GN=CST7 PE=1 SV=1	K.FNN[+1540.529]C[+57.021]TNDM[+15.995]FLFKESR.I	HexNAc(2)Hex(7)	C[+57], M[+16], N[+1541]	1160.46	3	3479.38	3479.38	0	1.2	60	456.42
>sp|O76096|CYTF_HUMAN Cystatin-F OS=Homo sapiens GN=CST7 PE=1 SV=1	K.FNN[+876.322]C[+57.021]TNDM[+15.995]FLFKESR.I	HexNAc(2)Hex(2)Fuc(1)	C[+57], M[+16], N[+876]	939.062	3	2815.17	2815.17	0	0.6	60	482.38
>sp|O76096|CYTF_HUMAN Cystatin-F OS=Homo sapiens GN=CST7 PE=1 SV=1	K.FNN[+876.322]C[+57.021]TNDM[+15.995]FLFKESR.I	HexNAc(2)Hex(2)Fuc(1)	C[+57], M[+16], N[+876]	939.062	3	2815.17	2815.17	0	0.6	60	498.85
>sp|O76096|CYTF_HUMAN Cystatin-F OS=Homo sapiens GN=CST7 PE=1 SV=1	K.FNN[+1216.423]C[+57.021]TNDM[+15.995]FLFKESR.I	HexNAc(2)Hex(5)	C[+57], M[+16], N[+1216]	1052.43	3	3155.27	3155.27	0	0.5	60	506.32
>sp|O76096|CYTF_HUMAN Cystatin-F OS=Homo sapiens GN=CST7 PE=1 SV=1	K.FNN[+1216.423]C[+57.021]TNDM[+15.995]FLFKESR.I	HexNAc(2)Hex(5)	C[+57], M[+16], N[+1216]	1052.43	3	3155.27	3155.27	0	0.5	60	511.24
>sp|O76096|CYTF_HUMAN Cystatin-F OS=Homo sapiens GN=CST7 PE=1 SV=1	K.FNN[+1864.634]C[+57.021]TNDM[+15.995]FLFKESR.I	HexNAc(2)Hex(9)	C[+57], M[+16], N[+1865]	1268.5	3	3803.48	3803.48	0	0.6	60	593.06
>sp|O76096|CYTF_HUMAN Cystatin-F OS=Homo sapiens GN=CST7 PE=1 SV=1	K.FNN[+1216.423]C[+57.021]TNDM[+15.995]FLFKESR.I	HexNAc(2)Hex(5)	C[+57], M[+16], N[+1216]	1052.43	3	3155.27	3155.27	0	0.5	60	652.85
>sp|O76096|CYTF_HUMAN Cystatin-F OS=Homo sapiens GN=CST7 PE=1 SV=1	K.FNN[+1378.476]C[+57.021]TNDM[+15.995]FLFKESR.I	HexNAc(2)Hex(6)	C[+57], M[+16], N[+1378]	1106.45	3	3317.33	3317.32	0	0.9	60	675.17
>sp|O76096|CYTF_HUMAN Cystatin-F OS=Homo sapiens GN=CST7 PE=1 SV=1	K.FNN[+1540.529]C[+57.021]TNDM[+15.995]FLFKESR.I	HexNAc(2)Hex(7)	C[+57], M[+16], N[+1541]	1160.46	3	3479.38	3479.38	0	1.2	60	678.84
>sp|O76096|CYTF_HUMAN Cystatin-F OS=Homo sapiens GN=CST7 PE=1 SV=1	K.FNN[+876.322]C[+57.021]TNDM[+15.995]FLFKESR.I	HexNAc(2)Hex(2)Fuc(1)	C[+57], M[+16], N[+876]	939.062	3	2815.17	2815.17	0	0.6	60	700.93
>sp|O76096|CYTF_HUMAN Cystatin-F OS=Homo sapiens GN=CST7 PE=1 SV=1	K.FNN[+1702.581]C[+57.021]TNDM[+15.995]FLFKESR.I	HexNAc(2)Hex(8)	C[+57], M[+16], N[+1703]	1214.48	3	3641.43	3641.43	0	1.1	60	709.63
>sp|O76096|CYTF_HUMAN Cystatin-F OS=Homo sapiens GN=CST7 PE=1 SV=1	K.FNN[+1540.529]C[+57.021]TNDM[+15.995]FLFKESR.I	HexNAc(2)Hex(7)	C[+57], M[+16], N[+1541]	1160.46	3	3479.38	3479.38	0	1.2	60	721.97
>sp|O76096|CYTF_HUMAN Cystatin-F OS=Homo sapiens GN=CST7 PE=1 SV=1	K.FNN[+1864.634]C[+57.021]TNDM[+15.995]FLFKESR.I	HexNAc(2)Hex(9)	C[+57], M[+16], N[+1865]	1268.5	3	3803.48	3803.48	0	0.6	60	724.77
>sp|O76096|CYTF_HUMAN Cystatin-F OS=Homo sapiens GN=CST7 PE=1 SV=1	K.FNN[+1378.476]C[+57.021]TNDM[+15.995]FLFKESR.I	HexNAc(2)Hex(6)	C[+57], M[+16], N[+1378]	1106.45	3	3317.33	3317.32	0	0.9	60	772.56
>sp|O76096|CYTF_HUMAN Cystatin-F OS=Homo sapiens GN=CST7 PE=1 SV=1	K.FNN[+1864.634]C[+57.021]TNDM[+15.995]FLFKESR.I	HexNAc(2)Hex(9)	C[+57], M[+16], N[+1865]	1268.5	3	3803.48	3803.48	0	0.6	60	805.27
>sp|O76096|CYTF_HUMAN Cystatin-F OS=Homo sapiens GN=CST7 PE=1 SV=1	K.FNN[+1702.581]C[+57.021]TNDM[+15.995]FLFKESR.I	HexNAc(2)Hex(8)	C[+57], M[+16], N[+1703]	1214.48	3	3641.43	3641.43	0	1.1	60	810.92
>sp|O76096|CYTF_HUMAN Cystatin-F OS=Homo sapiens GN=CST7 PE=1 SV=1	K.FNN[+1702.581]C[+57.021]TNDM[+15.995]FLFKESR.I	HexNAc(2)Hex(8)	C[+57], M[+16], N[+1703]	1214.48	3	3641.43	3641.43	0	1.1	60	811.43
>sp|O76096|CYTF_HUMAN Cystatin-F OS=Homo sapiens GN=CST7 PE=1 SV=1	K.FNN[+1540.529]C[+57.021]TNDM[+15.995]FLFKESR.I	HexNAc(2)Hex(7)	C[+57], M[+16], N[+1541]	1160.46	3	3479.38	3479.38	0	1.2	60	820
>sp|O76096|CYTF_HUMAN Cystatin-F OS=Homo sapiens GN=CST7 PE=1 SV=1	K.FNN[+1378.476]C[+57.021]TNDM[+15.995]FLFKESR.I	HexNAc(2)Hex(6)	C[+57], M[+16], N[+1378]	1106.45	3	3317.33	3317.32	0	0.9	60	909.77
>sp|O76096|CYTF_HUMAN Cystatin-F OS=Homo sapiens GN=CST7 PE=1 SV=1	R.LDDC[+57.021]DFQTN[+1823.574]HTLK.Q	HexNAc(3)Hex(7)Phospho(1)	C[+57], N[+1824]	1144.1	3	3430.29	3430.29	0	-0.4	107	205.05
>sp|O76096|CYTF_HUMAN Cystatin-F OS=Homo sapiens GN=CST7 PE=1 SV=1	R.LDDC[+57.021]DFQTN[+1823.574]HTLK.Q	HexNAc(3)Hex(7)Phospho(1)	C[+57], N[+1824]	1144.1	3	3430.29	3430.29	0	-0.4	107	213.86
>sp|O76096|CYTF_HUMAN Cystatin-F OS=Homo sapiens GN=CST7 PE=1 SV=1	R.LDDC[+57.021]DFQTN[+876.322]HTLK.Q	HexNAc(2)Hex(2)Fuc(1)	C[+57], N[+876]	828.352	3	2483.04	2483.04	0	1	107	225.52
>sp|O76096|CYTF_HUMAN Cystatin-F OS=Homo sapiens GN=CST7 PE=1 SV=1	R.LDDC[+57.021]DFQTN[+203.079]HTLK.Q	HexNAc(1)	C[+57], N[+203]	603.938	3	1809.8	1809.8	0	1.3	107	236.35
>sp|O76096|CYTF_HUMAN Cystatin-F OS=Homo sapiens GN=CST7 PE=1 SV=1	R.LDDC[+57.021]DFQTN[+1378.476]HTLK.Q	HexNAc(2)Hex(6)	C[+57], N[+1378]	995.737	3	2985.2	2985.19	0	1.5	107	258.81
>sp|O76096|CYTF_HUMAN Cystatin-F OS=Homo sapiens GN=CST7 PE=1 SV=1	R.LDDC[+57.021]DFQTN[+1216.423]HTLK.Q	HexNAc(2)Hex(5)	C[+57], N[+1216]	941.719	3	2823.14	2823.14	0	1.5	107	265.52
>sp|O76096|CYTF_HUMAN Cystatin-F OS=Homo sapiens GN=CST7 PE=1 SV=1	R.LDDC[+57.021]DFQTN[+1378.476]HTLK.Q	HexNAc(2)Hex(6)	C[+57], N[+1378]	995.736	3	2985.19	2985.19	0	0.8	107	309.6
>sp|O76096|CYTF_HUMAN Cystatin-F OS=Homo sapiens GN=CST7 PE=1 SV=1	R.LDDC[+57.021]DFQTN[+1241.454]HTLK.Q	HexNAc(3)Hex(3)Fuc(1)	C[+57], N[+1241]	950.063	3	2848.18	2848.17	0	1.6	107	322.7
>sp|O76096|CYTF_HUMAN Cystatin-F OS=Homo sapiens GN=CST7 PE=1 SV=1	R.LDDC[+57.021]DFQTN[+1823.574]HTLK.Q	HexNAc(3)Hex(7)Phospho(1)	C[+57], N[+1824]	1144.1	3	3430.29	3430.29	0	-0.4	107	330.09
>sp|O76096|CYTF_HUMAN Cystatin-F OS=Homo sapiens GN=CST7 PE=1 SV=1	R.LDDC[+57.021]DFQTN[+1378.476]HTLK.Q	HexNAc(2)Hex(6)	C[+57], N[+1378]	995.736	3	2985.19	2985.19	0	0.8	107	339.75
>sp|O76096|CYTF_HUMAN Cystatin-F OS=Homo sapiens GN=CST7 PE=1 SV=1	R.LDDC[+57.021]DFQTN[+1864.634]HTLK.Q	HexNAc(2)Hex(9)	C[+57], N[+1865]	1157.79	3	3471.36	3471.35	0	1.5	107	353.07
>sp|O76096|CYTF_HUMAN Cystatin-F OS=Homo sapiens GN=CST7 PE=1 SV=1	R.LDDC[+57.021]DFQTN[+876.322]HTLK.Q	HexNAc(2)Hex(2)Fuc(1)	C[+57], N[+876]	828.352	3	2483.04	2483.04	0	1	107	360.36
>sp|O76096|CYTF_HUMAN Cystatin-F OS=Homo sapiens GN=CST7 PE=1 SV=1	R.LDDC[+57.021]DFQTN[+1823.574]HTLK.Q	HexNAc(3)Hex(7)Phospho(1)	C[+57], N[+1824]	1144.1	3	3430.29	3430.29	0	-0.4	107	375.39
>sp|O76096|CYTF_HUMAN Cystatin-F OS=Homo sapiens GN=CST7 PE=1 SV=1	R.LDDC[+57.021]DFQTN[+1864.634]HTLK.Q	HexNAc(2)Hex(9)	C[+57], N[+1865]	1157.79	3	3471.36	3471.35	0	1.5	107	377.72
>sp|O76096|CYTF_HUMAN Cystatin-F OS=Homo sapiens GN=CST7 PE=1 SV=1	R.LDDC[+57.021]DFQTN[+1216.423]HTLK.Q	HexNAc(2)Hex(5)	C[+57], N[+1216]	941.719	3	2823.14	2823.14	0	1.5	107	391.88
>sp|O76096|CYTF_HUMAN Cystatin-F OS=Homo sapiens GN=CST7 PE=1 SV=1	R.LDDC[+57.021]DFQTN[+1702.581]HTLK.Q	HexNAc(2)Hex(8)	C[+57], N[+1703]	1103.77	3	3309.3	3309.3	0	1.8	107	394.38
>sp|O76096|CYTF_HUMAN Cystatin-F OS=Homo sapiens GN=CST7 PE=1 SV=1	R.LDDC[+57.021]DFQTN[+1661.521]HTLK.Q	HexNAc(3)Hex(6)Phospho(1)	C[+57], N[+1662]	1090.09	3	3268.24	3268.24	0	1	107	410.14
>sp|O76096|CYTF_HUMAN Cystatin-F OS=Homo sapiens GN=CST7 PE=1 SV=1	R.LDDC[+57.021]DFQTN[+876.322]HTLK.Q	HexNAc(2)Hex(2)Fuc(1)	C[+57], N[+876]	828.352	3	2483.04	2483.04	0	1	107	417.04
>sp|O76096|CYTF_HUMAN Cystatin-F OS=Homo sapiens GN=CST7 PE=1 SV=1	R.LDDC[+57.021]DFQTN[+1540.529]HTLK.Q	HexNAc(2)Hex(7)	C[+57], N[+1541]	1049.75	3	3147.25	3147.25	0	0.6	107	421.84
>sp|O76096|CYTF_HUMAN Cystatin-F OS=Homo sapiens GN=CST7 PE=1 SV=1	R.LDDC[+57.021]DFQTN[+203.079]HTLK.Q	HexNAc(1)	C[+57], N[+203]	603.938	3	1809.8	1809.8	0	1.3	107	424
>sp|O76096|CYTF_HUMAN Cystatin-F OS=Homo sapiens GN=CST7 PE=1 SV=1	R.LDDC[+57.021]DFQTN[+1540.529]HTLK.Q	HexNAc(2)Hex(7)	C[+57], N[+1541]	1049.75	3	3147.25	3147.25	0	0.6	107	426.2
>sp|O76096|CYTF_HUMAN Cystatin-F OS=Homo sapiens GN=CST7 PE=1 SV=1	R.LDDC[+57.021]DFQTN[+1864.634]HTLK.Q	HexNAc(2)Hex(9)	C[+57], N[+1865]	1157.79	3	3471.35	3471.35	0	0.8	107	488.92
>sp|O76096|CYTF_HUMAN Cystatin-F OS=Homo sapiens GN=CST7 PE=1 SV=1	R.LDDC[+57.021]DFQTN[+1702.581]HTLK.Q	HexNAc(2)Hex(8)	C[+57], N[+1703]	1103.77	3	3309.3	3309.3	0	1.8	107	499.82
>sp|O76096|CYTF_HUMAN Cystatin-F OS=Homo sapiens GN=CST7 PE=1 SV=1	R.LDDC[+57.021]DFQTN[+1378.476]HTLK.Q	HexNAc(2)Hex(6)	C[+57], N[+1378]	995.737	3	2985.2	2985.19	0	1.8	107	567.29
>sp|O76096|CYTF_HUMAN Cystatin-F OS=Homo sapiens GN=CST7 PE=1 SV=1	R.LDDC[+57.021]DFQTN[+1702.581]HTLK.Q	HexNAc(2)Hex(8)	C[+57], N[+1703]	1103.77	3	3309.3	3309.3	0	1.8	107	582.02
>sp|O76096|CYTF_HUMAN Cystatin-F OS=Homo sapiens GN=CST7 PE=1 SV=1	R.LDDC[+57.021]DFQTN[+1661.521]HTLK.Q	HexNAc(3)Hex(6)Phospho(1)	C[+57], N[+1662]	1090.09	3	3268.24	3268.24	0	1	107	603.82
>sp|O76096|CYTF_HUMAN Cystatin-F OS=Homo sapiens GN=CST7 PE=1 SV=1	R.LDDC[+57.021]DFQTN[+1216.423]HTLK.Q	HexNAc(2)Hex(5)	C[+57], N[+1216]	941.719	3	2823.14	2823.14	0	1.5	107	609.03
>sp|O76096|CYTF_HUMAN Cystatin-F OS=Homo sapiens GN=CST7 PE=1 SV=1	R.LDDC[+57.021]DFQTN[+1216.423]HTLK.Q	HexNAc(2)Hex(5)	C[+57], N[+1216]	941.719	3	2823.14	2823.14	0	1.5	107	624.87
>sp|O76096|CYTF_HUMAN Cystatin-F OS=Homo sapiens GN=CST7 PE=1 SV=1	R.LDDC[+57.021]DFQTN[+1864.634]HTLK.Q	HexNAc(2)Hex(9)	C[+57], N[+1865]	1157.79	3	3471.35	3471.35	0	0.8	107	627.3
>sp|O76096|CYTF_HUMAN Cystatin-F OS=Homo sapiens GN=CST7 PE=1 SV=1	R.LDDC[+57.021]DFQTN[+1661.521]HTLK.Q	HexNAc(3)Hex(6)Phospho(1)	C[+57], N[+1662]	1090.09	3	3268.24	3268.24	0	1	107	648.63
>sp|O76096|CYTF_HUMAN Cystatin-F OS=Homo sapiens GN=CST7 PE=1 SV=1	R.LDDC[+57.021]DFQTN[+1702.581]HTLK.Q	HexNAc(2)Hex(8)	C[+57], N[+1703]	1103.77	3	3309.3	3309.3	0	1	107	671.14
>sp|O76096|CYTF_HUMAN Cystatin-F OS=Homo sapiens GN=CST7 PE=1 SV=1	R.LDDC[+57.021]DFQTN[+1540.529]HTLK.Q	HexNAc(2)Hex(7)	C[+57], N[+1541]	1049.75	3	3147.25	3147.25	0	0.6	107	677.87
>sp|O76096|CYTF_HUMAN Cystatin-F OS=Homo sapiens GN=CST7 PE=1 SV=1	R.LDDC[+57.021]DFQTN[+1540.529]HTLK.Q	HexNAc(2)Hex(7)	C[+57], N[+1541]	1049.75	3	3147.25	3147.25	0	1.5	107	678.58
>sp|O76096|CYTF_HUMAN Cystatin-F OS=Homo sapiens GN=CST7 PE=1 SV=1	R.LDDC[+57.021]DFQTN[+1540.529]HTLK.Q	HexNAc(2)Hex(7)	C[+57], N[+1541]	1049.75	3	3147.25	3147.25	0	0.6	107	697.56
>sp|O76096|CYTF_HUMAN Cystatin-F OS=Homo sapiens GN=CST7 PE=1 SV=1	R.LDDC[+57.021]DFQTN[+1702.581]HTLK.Q	HexNAc(2)Hex(8)	C[+57], N[+1703]	1103.77	3	3309.3	3309.3	0	1	107	712.55
>sp|O76096|CYTF_HUMAN Cystatin-F OS=Homo sapiens GN=CST7 PE=1 SV=1	R.LDDC[+57.021]DFQTN[+1378.476]HTLK.Q	HexNAc(2)Hex(6)	C[+57], N[+1378]	995.737	3	2985.2	2985.19	0	1.8	107	714.5
>sp|O76096|CYTF_HUMAN Cystatin-F OS=Homo sapiens GN=CST7 PE=1 SV=1	R.LDDC[+57.021]DFQTN[+1378.476]HTLK.Q	HexNAc(2)Hex(6)	C[+57], N[+1378]	995.737	3	2985.2	2985.19	0	1.8	107	769.62
>sp|O76096|CYTF_HUMAN Cystatin-F OS=Homo sapiens GN=CST7 PE=1 SV=1	R.LDDC[+57.021]DFQTN[+1864.634]HTLK.Q	HexNAc(2)Hex(9)	C[+57], N[+1865]	1157.79	3	3471.35	3471.35	0	0.8	107	785.88
>sp|O76096|CYTF_HUMAN Cystatin-F OS=Homo sapiens GN=CST7 PE=1 SV=1	R.LDDC[+57.021]DFQTN[+1540.529]HTLK.Q	HexNAc(2)Hex(7)	C[+57], N[+1541]	1049.75	3	3147.25	3147.25	0	1.5	107	799.63
>sp|O76096|CYTF_HUMAN Cystatin-F OS=Homo sapiens GN=CST7 PE=1 SV=1	R.LDDC[+57.021]DFQTN[+1864.634]HTLK.Q	HexNAc(2)Hex(9)	C[+57], N[+1865]	1157.79	3	3471.35	3471.35	0	0.8	107	825.38
>sp|O76096|CYTF_HUMAN Cystatin-F OS=Homo sapiens GN=CST7 PE=1 SV=1	R.LDDC[+57.021]DFQTN[+1702.581]HTLK.Q	HexNAc(2)Hex(8)	C[+57], N[+1703]	1103.77	3	3309.3	3309.3	0	1	107	893.66
>sp|O76096|CYTF_HUMAN Cystatin-F OS=Homo sapiens GN=CST7 PE=1 SV=1	R.LDDC[+57.021]DFQTN[+1702.581]HTLK.Q	HexNAc(2)Hex(8)	C[+57], N[+1703]	1103.77	3	3309.3	3309.3	0	1	107	908.13
>sp|O76096|CYTF_HUMAN Cystatin-F OS=Homo sapiens GN=CST7 PE=1 SV=1	R.LDDC[+57.021]DFQTN[+1540.529]HTLK.Q	HexNAc(2)Hex(7)	C[+57], N[+1541]	1049.75	3	3147.25	3147.25	0	1.5	107	916.8
>sp|O76096|CYTF_HUMAN Cystatin-F OS=Homo sapiens GN=CST7 PE=1 SV=1	R.LDDC[+57.021]DFQTN[+1540.529]HTLK.Q	HexNAc(2)Hex(7)	C[+57], N[+1541]	1049.75	3	3147.25	3147.25	0	1.5	107	917.13

## Sheet: L20192001888a
Protein Name	Peptide < ProteinMetrics Confidential >	Glycans NHFAGNa	Modification Type(s)	Observed m/z	z	Observed (M+H)	Calc. mass (M+H)	Off-by-x error	Mass error (ppm)	Starting position	Score
>sp|O76096|CYTF_HUMAN Cystatin-F OS=Homo sapiens GN=CST7 PE=1 SV=1	R.YSVEKFNN[+1702.581]C[+57.021]TNDM[+15.995]FLFK.E	HexNAc(2)Hex(8)	C[+57], M[+16], N[+1703]	1292.52	3	3875.56	3875.55	0	1.1	55	295.11
>sp|O76096|CYTF_HUMAN Cystatin-F OS=Homo sapiens GN=CST7 PE=1 SV=1	R.YSVEKFNN[+1702.581]C[+57.021]TNDM[+15.995]FLFK.E	HexNAc(2)Hex(8)	C[+57], M[+16], N[+1703]	1292.52	3	3875.56	3875.55	0	1.1	55	409.02
>sp|O76096|CYTF_HUMAN Cystatin-F OS=Homo sapiens GN=CST7 PE=1 SV=1	R.YSVEKFNN[+1702.581]C[+57.021]TNDM[+15.995]FLFKESR.I	HexNAc(2)Hex(8)	C[+57], M[+16], N[+1703]	1062.69	4	4247.74	4247.73	0	1.6	55	218.39
>sp|O76096|CYTF_HUMAN Cystatin-F OS=Homo sapiens GN=CST7 PE=1 SV=1	R.YSVEKFNN[+1702.581]C[+57.021]TNDM[+15.995]FLFKESR.I	HexNAc(2)Hex(8)	C[+57], M[+16], N[+1703]	1062.69	4	4247.74	4247.73	0	1.6	55	376.35
>sp|O76096|CYTF_HUMAN Cystatin-F OS=Homo sapiens GN=CST7 PE=1 SV=1	R.YSVEKFNN[+1702.581]C[+57.021]TNDM[+15.995]FLFKESR.I	HexNAc(2)Hex(8)	C[+57], M[+16], N[+1703]	1062.69	4	4247.74	4247.73	0	1.6	55	566.26
>sp|O76096|CYTF_HUMAN Cystatin-F OS=Homo sapiens GN=CST7 PE=1 SV=1	R.YSVEKFNN[+1702.581]C[+57.021]TNDM[+15.995]FLFKESR.I	HexNAc(2)Hex(8)	C[+57], M[+16], N[+1703]	1062.69	4	4247.74	4247.73	0	1.6	55	685.31
>sp|O76096|CYTF_HUMAN Cystatin-F OS=Homo sapiens GN=CST7 PE=1 SV=1	K.FNN[+1702.581]C[+57.021]TNDM[+15.995]FLFKESR.I	HexNAc(2)Hex(8)	C[+57], M[+16], N[+1703]	1214.48	3	3641.43	3641.43	0	1.5	60	266.56
>sp|O76096|CYTF_HUMAN Cystatin-F OS=Homo sapiens GN=CST7 PE=1 SV=1	K.FNN[+1702.581]C[+57.021]TNDM[+15.995]FLFKESR.I	HexNAc(2)Hex(8)	C[+57], M[+16], N[+1703]	1214.48	3	3641.43	3641.43	0	1.5	60	293.82
>sp|O76096|CYTF_HUMAN Cystatin-F OS=Homo sapiens GN=CST7 PE=1 SV=1	K.FNN[+876.322]C[+57.021]TNDM[+15.995]FLFKESR.I	HexNAc(2)Hex(2)Fuc(1)	C[+57], M[+16], N[+876]	939.063	3	2815.17	2815.17	0	1.6	60	310.63
>sp|O76096|CYTF_HUMAN Cystatin-F OS=Homo sapiens GN=CST7 PE=1 SV=1	K.FNN[+1864.634]C[+57.021]TNDM[+15.995]FLFKESR.I	HexNAc(2)Hex(9)	C[+57], M[+16], N[+1865]	1268.5	3	3803.49	3803.48	0	2.5	60	327.52
>sp|O76096|CYTF_HUMAN Cystatin-F OS=Homo sapiens GN=CST7 PE=1 SV=1	K.FNN[+1702.581]C[+57.021]TNDM[+15.995]FLFKESR.I	HexNAc(2)Hex(8)	C[+57], M[+16], N[+1703]	1214.48	3	3641.43	3641.43	0	1.5	60	364.09
>sp|O76096|CYTF_HUMAN Cystatin-F OS=Homo sapiens GN=CST7 PE=1 SV=1	K.FNN[+1702.581]C[+57.021]TNDM[+15.995]FLFKESR.I	HexNAc(2)Hex(8)	C[+57], M[+16], N[+1703]	1214.48	3	3641.43	3641.43	0	1.5	60	624.24
>sp|O76096|CYTF_HUMAN Cystatin-F OS=Homo sapiens GN=CST7 PE=1 SV=1	R.LDDC[+57.021]DFQTN[+1540.529]HTLK.Q	HexNAc(2)Hex(7)	C[+57], N[+1541]	1049.75	3	3147.25	3147.25	0	1.6	107	223.98
>sp|O76096|CYTF_HUMAN Cystatin-F OS=Homo sapiens GN=CST7 PE=1 SV=1	R.LDDC[+57.021]DFQTN[+1378.476]HTLK.Q	HexNAc(2)Hex(6)	C[+57], N[+1378]	995.737	3	2985.2	2985.19	0	1	107	237.81
>sp|O76096|CYTF_HUMAN Cystatin-F OS=Homo sapiens GN=CST7 PE=1 SV=1	R.LDDC[+57.021]DFQTN[+1864.634]HTLK.Q	HexNAc(2)Hex(9)	C[+57], N[+1865]	1157.79	3	3471.36	3471.35	0	2.4	107	290.74
>sp|O76096|CYTF_HUMAN Cystatin-F OS=Homo sapiens GN=CST7 PE=1 SV=1	R.LDDC[+57.021]DFQTN[+1702.581]HTLK.Q	HexNAc(2)Hex(8)	C[+57], N[+1703]	1103.77	3	3309.3	3309.3	0	0.5	107	294.5
>sp|O76096|CYTF_HUMAN Cystatin-F OS=Homo sapiens GN=CST7 PE=1 SV=1	R.LDDC[+57.021]DFQTN[+1378.476]HTLK.Q	HexNAc(2)Hex(6)	C[+57], N[+1378]	995.737	3	2985.2	2985.19	0	1	107	415.16
>sp|O76096|CYTF_HUMAN Cystatin-F OS=Homo sapiens GN=CST7 PE=1 SV=1	R.LDDC[+57.021]DFQTN[+1378.476]HTLK.Q	HexNAc(2)Hex(6)	C[+57], N[+1378]	995.737	3	2985.2	2985.19	0	1	107	435.9
>sp|O76096|CYTF_HUMAN Cystatin-F OS=Homo sapiens GN=CST7 PE=1 SV=1	R.LDDC[+57.021]DFQTN[+1702.581]HTLK.Q	HexNAc(2)Hex(8)	C[+57], N[+1703]	1103.77	3	3309.3	3309.3	0	0.5	107	469.2
>sp|O76096|CYTF_HUMAN Cystatin-F OS=Homo sapiens GN=CST7 PE=1 SV=1	R.LDDC[+57.021]DFQTN[+1702.581]HTLK.Q	HexNAc(2)Hex(8)	C[+57], N[+1703]	1103.77	3	3309.3	3309.3	0	0.5	107	586.3
>sp|O76096|CYTF_HUMAN Cystatin-F OS=Homo sapiens GN=CST7 PE=1 SV=1	R.LDDC[+57.021]DFQTN[+1702.581]HTLK.Q	HexNAc(2)Hex(8)	C[+57], N[+1703]	1103.77	3	3309.3	3309.3	0	0.5	107	625.58

## Sheet: L20192001889a
Protein Name	Peptide < ProteinMetrics Confidential >	Glycans NHFAGNa	Modification Type(s)	Observed m/z	z	Observed (M+H)	Calc. mass (M+H)	Off-by-x error	Mass error (ppm)	Starting position	Score
>sp|O76096|CYTF_HUMAN Cystatin-F OS=Homo sapiens GN=CST7 PE=1 SV=1	R.YSVEKFNN[+1054.370]C[+57.021]TNDMFLFK.E	HexNAc(2)Hex(4)	C[+57], N[+1054]	1071.12	3	3211.35	3211.35	0	1.6	55	250.05
>sp|O76096|CYTF_HUMAN Cystatin-F OS=Homo sapiens GN=CST7 PE=1 SV=1	R.YSVEKFNN[+1054.370]C[+57.021]TNDMFLFK.E	HexNAc(2)Hex(4)	C[+57], N[+1054]	1071.12	3	3211.35	3211.35	0	1.6	55	250.8
>sp|O76096|CYTF_HUMAN Cystatin-F OS=Homo sapiens GN=CST7 PE=1 SV=1	R.YSVEKFNN[+892.317]C[+57.021]TNDMFLFK.E	HexNAc(2)Hex(3)	C[+57], N[+892]	1017.11	3	3049.3	3049.3	0	2	55	255.87
>sp|O76096|CYTF_HUMAN Cystatin-F OS=Homo sapiens GN=CST7 PE=1 SV=1	R.YSVEKFNN[+730.264]C[+57.021]TNDM[+15.995]FLFK.E	HexNAc(2)Hex(2)	C[+57], M[+16], N[+730]	968.418	3	2903.24	2903.24	0	1	55	274.18
>sp|O76096|CYTF_HUMAN Cystatin-F OS=Homo sapiens GN=CST7 PE=1 SV=1	R.YSVEKFNN[+876.322]C[+57.021]TNDM[+15.995]FLFK.E	HexNAc(2)Hex(2)Fuc(1)	C[+57], M[+16], N[+876]	1017.11	3	3049.3	3049.3	0	2	55	460.29
>sp|O76096|CYTF_HUMAN Cystatin-F OS=Homo sapiens GN=CST7 PE=1 SV=1	R.YSVEKFNN[+730.264]C[+57.021]TNDM[+15.995]FLFK.E	HexNAc(2)Hex(2)	C[+57], M[+16], N[+730]	968.418	3	2903.24	2903.24	0	1	55	510.38
>sp|O76096|CYTF_HUMAN Cystatin-F OS=Homo sapiens GN=CST7 PE=1 SV=1	R.YSVEKFNN[+730.264]C[+57.021]TNDM[+15.995]FLFK.E	HexNAc(2)Hex(2)	C[+57], M[+16], N[+730]	968.418	3	2903.24	2903.24	0	1	55	523.6
>sp|O76096|CYTF_HUMAN Cystatin-F OS=Homo sapiens GN=CST7 PE=1 SV=1	R.YSVEKFNN[+876.322]C[+57.021]TNDM[+15.995]FLFK.E	HexNAc(2)Hex(2)Fuc(1)	C[+57], M[+16], N[+876]	1017.1	3	3049.3	3049.3	0	1.2	55	531.52
>sp|O76096|CYTF_HUMAN Cystatin-F OS=Homo sapiens GN=CST7 PE=1 SV=1	R.YSVEKFNN[+876.322]C[+57.021]TNDM[+15.995]FLFK.E	HexNAc(2)Hex(2)Fuc(1)	C[+57], M[+16], N[+876]	1017.1	3	3049.3	3049.3	0	1.2	55	704.09
>sp|O76096|CYTF_HUMAN Cystatin-F OS=Homo sapiens GN=CST7 PE=1 SV=1	R.YSVEKFNN[+876.322]C[+57.021]TNDM[+15.995]FLFK.E	HexNAc(2)Hex(2)Fuc(1)	C[+57], M[+16], N[+876]	1017.1	3	3049.3	3049.3	0	1.2	55	764.56
>sp|O76096|CYTF_HUMAN Cystatin-F OS=Homo sapiens GN=CST7 PE=1 SV=1	R.YSVEKFNN[+730.264]C[+57.021]TNDM[+15.995]FLFK.E	HexNAc(2)Hex(2)	C[+57], M[+16], N[+730]	968.418	3	2903.24	2903.24	0	1	55	835.47
>sp|O76096|CYTF_HUMAN Cystatin-F OS=Homo sapiens GN=CST7 PE=1 SV=1	R.YSVEKFNN[+876.322]C[+57.021]TNDM[+15.995]FLFK.E	HexNAc(2)Hex(2)Fuc(1)	C[+57], M[+16], N[+876]	1017.1	3	3049.3	3049.3	0	1.2	55	924.85
>sp|O76096|CYTF_HUMAN Cystatin-F OS=Homo sapiens GN=CST7 PE=1 SV=1	R.YSVEKFNN[+892.317]C[+57.021]TNDMFLFKESR.I	HexNAc(2)Hex(3)	C[+57], N[+892]	856.122	4	3421.47	3421.47	0	-1.3	55	229.47
>sp|O76096|CYTF_HUMAN Cystatin-F OS=Homo sapiens GN=CST7 PE=1 SV=1	R.YSVEKFNN[+1054.370]C[+57.021]TNDMFLFKESR.I	HexNAc(2)Hex(4)	C[+57], N[+1054]	896.638	4	3583.53	3583.52	0	1.9	55	231.56
>sp|O76096|CYTF_HUMAN Cystatin-F OS=Homo sapiens GN=CST7 PE=1 SV=1	R.YSVEKFNN[+892.317]C[+57.021]TNDMFLFKESR.I	HexNAc(2)Hex(3)	C[+57], N[+892]	1141.16	3	3421.48	3421.47	0	2.6	55	249.54
>sp|O76096|CYTF_HUMAN Cystatin-F OS=Homo sapiens GN=CST7 PE=1 SV=1	R.YSVEKFNN[+892.317]C[+57.021]TNDMFLFKESR.I	HexNAc(2)Hex(3)	C[+57], N[+892]	856.124	4	3421.47	3421.47	0	0.7	55	281.37
>sp|O76096|CYTF_HUMAN Cystatin-F OS=Homo sapiens GN=CST7 PE=1 SV=1	R.YSVEKFNN[+1054.370]C[+57.021]TNDMFLFKESR.I	HexNAc(2)Hex(4)	C[+57], N[+1054]	896.638	4	3583.53	3583.52	0	1.9	55	332.65
>sp|O76096|CYTF_HUMAN Cystatin-F OS=Homo sapiens GN=CST7 PE=1 SV=1	R.YSVEKFNN[+730.264]C[+57.021]TNDM[+15.995]FLFKESR.I	HexNAc(2)Hex(2)	C[+57], M[+16], N[+730]	819.611	4	3275.42	3275.41	0	2.5	55	207.83
>sp|O76096|CYTF_HUMAN Cystatin-F OS=Homo sapiens GN=CST7 PE=1 SV=1	R.YSVEKFNN[+876.322]C[+57.021]TNDM[+15.995]FLFKESR.I	HexNAc(2)Hex(2)Fuc(1)	C[+57], M[+16], N[+876]	1141.16	3	3421.48	3421.47	0	2.6	55	221.94
>sp|O76096|CYTF_HUMAN Cystatin-F OS=Homo sapiens GN=CST7 PE=1 SV=1	R.YSVEKFNN[+730.264]C[+57.021]TNDM[+15.995]FLFKESR.I	HexNAc(2)Hex(2)	C[+57], M[+16], N[+730]	819.609	4	3275.41	3275.41	0	-0.2	55	241.26
>sp|O76096|CYTF_HUMAN Cystatin-F OS=Homo sapiens GN=CST7 PE=1 SV=1	R.YSVEKFNN[+876.322]C[+57.021]TNDM[+15.995]FLFKESR.I	HexNAc(2)Hex(2)Fuc(1)	C[+57], M[+16], N[+876]	856.124	4	3421.47	3421.47	0	0.7	55	242.14
>sp|O76096|CYTF_HUMAN Cystatin-F OS=Homo sapiens GN=CST7 PE=1 SV=1	R.YSVEKFNN[+1378.476]C[+57.021]TNDM[+15.995]FLFKESR.I	HexNAc(2)Hex(6)	C[+57], M[+16], N[+1378]	981.664	4	3923.63	3923.62	0	2.5	55	247.68
>sp|O76096|CYTF_HUMAN Cystatin-F OS=Homo sapiens GN=CST7 PE=1 SV=1	R.YSVEKFNN[+1378.476]C[+57.021]TNDM[+15.995]FLFKESR.I	HexNAc(2)Hex(6)	C[+57], M[+16], N[+1378]	981.664	4	3923.63	3923.62	0	2.5	55	250.93
>sp|O76096|CYTF_HUMAN Cystatin-F OS=Homo sapiens GN=CST7 PE=1 SV=1	R.YSVEKFNN[+730.264]C[+57.021]TNDM[+15.995]FLFKESR.I	HexNAc(2)Hex(2)	C[+57], M[+16], N[+730]	819.611	4	3275.42	3275.41	0	2.5	55	264.26
>sp|O76096|CYTF_HUMAN Cystatin-F OS=Homo sapiens GN=CST7 PE=1 SV=1	R.YSVEKFNN[+1702.581]C[+57.021]TNDM[+15.995]FLFKESR.I	HexNAc(2)Hex(8)	C[+57], M[+16], N[+1703]	1062.69	4	4247.74	4247.73	0	1.2	55	265.98
>sp|O76096|CYTF_HUMAN Cystatin-F OS=Homo sapiens GN=CST7 PE=1 SV=1	R.YSVEKFNN[+876.322]C[+57.021]TNDM[+15.995]FLFKESR.I	HexNAc(2)Hex(2)Fuc(1)	C[+57], M[+16], N[+876]	1141.16	3	3421.48	3421.47	0	2.6	55	266.94
>sp|O76096|CYTF_HUMAN Cystatin-F OS=Homo sapiens GN=CST7 PE=1 SV=1	R.YSVEKFNN[+876.322]C[+57.021]TNDM[+15.995]FLFKESR.I	HexNAc(2)Hex(2)Fuc(1)	C[+57], M[+16], N[+876]	856.122	4	3421.47	3421.47	0	-1.3	55	298.54
>sp|O76096|CYTF_HUMAN Cystatin-F OS=Homo sapiens GN=CST7 PE=1 SV=1	R.YSVEKFNN[+876.322]C[+57.021]TNDM[+15.995]FLFKESR.I	HexNAc(2)Hex(2)Fuc(1)	C[+57], M[+16], N[+876]	856.123	4	3421.47	3421.47	0	-0.5	55	322.54
>sp|O76096|CYTF_HUMAN Cystatin-F OS=Homo sapiens GN=CST7 PE=1 SV=1	R.YSVEKFNN[+876.322]C[+57.021]TNDM[+15.995]FLFKESR.I	HexNAc(2)Hex(2)Fuc(1)	C[+57], M[+16], N[+876]	856.122	4	3421.46	3421.47	0	-1.9	55	356.22
>sp|O76096|CYTF_HUMAN Cystatin-F OS=Homo sapiens GN=CST7 PE=1 SV=1	R.YSVEKFNN[+876.322]C[+57.021]TNDM[+15.995]FLFKESR.I	HexNAc(2)Hex(2)Fuc(1)	C[+57], M[+16], N[+876]	856.122	4	3421.46	3421.47	0	-1.9	55	362.06
>sp|O76096|CYTF_HUMAN Cystatin-F OS=Homo sapiens GN=CST7 PE=1 SV=1	R.YSVEKFNN[+730.264]C[+57.021]TNDM[+15.995]FLFKESR.I	HexNAc(2)Hex(2)	C[+57], M[+16], N[+730]	819.61	4	3275.42	3275.41	0	1.9	55	369.99
>sp|O76096|CYTF_HUMAN Cystatin-F OS=Homo sapiens GN=CST7 PE=1 SV=1	R.YSVEKFNN[+1378.476]C[+57.021]TNDM[+15.995]FLFKESR.I	HexNAc(2)Hex(6)	C[+57], M[+16], N[+1378]	981.664	4	3923.63	3923.62	0	2.5	55	370.23
>sp|O76096|CYTF_HUMAN Cystatin-F OS=Homo sapiens GN=CST7 PE=1 SV=1	R.YSVEKFNN[+876.322]C[+57.021]TNDM[+15.995]FLFKESR.I	HexNAc(2)Hex(2)Fuc(1)	C[+57], M[+16], N[+876]	856.124	4	3421.47	3421.47	0	0.7	55	397.33
>sp|O76096|CYTF_HUMAN Cystatin-F OS=Homo sapiens GN=CST7 PE=1 SV=1	R.YSVEKFNN[+730.264]C[+57.021]TNDM[+15.995]FLFKESR.I	HexNAc(2)Hex(2)	C[+57], M[+16], N[+730]	819.61	4	3275.42	3275.41	0	1.1	55	398.61
>sp|O76096|CYTF_HUMAN Cystatin-F OS=Homo sapiens GN=CST7 PE=1 SV=1	R.YSVEKFNN[+730.264]C[+57.021]TNDM[+15.995]FLFKESR.I	HexNAc(2)Hex(2)	C[+57], M[+16], N[+730]	819.611	4	3275.42	3275.41	0	2.5	55	402.78
>sp|O76096|CYTF_HUMAN Cystatin-F OS=Homo sapiens GN=CST7 PE=1 SV=1	R.YSVEKFNN[+876.322]C[+57.021]TNDM[+15.995]FLFKESR.I	HexNAc(2)Hex(2)Fuc(1)	C[+57], M[+16], N[+876]	856.125	4	3421.48	3421.47	0	1.5	55	440.04
>sp|O76096|CYTF_HUMAN Cystatin-F OS=Homo sapiens GN=CST7 PE=1 SV=1	R.YSVEKFNN[+1702.581]C[+57.021]TNDM[+15.995]FLFKESR.I	HexNAc(2)Hex(8)	C[+57], M[+16], N[+1703]	1062.69	4	4247.74	4247.73	0	1.2	55	444.62
>sp|O76096|CYTF_HUMAN Cystatin-F OS=Homo sapiens GN=CST7 PE=1 SV=1	R.YSVEKFNN[+730.264]C[+57.021]TNDM[+15.995]FLFKESR.I	HexNAc(2)Hex(2)	C[+57], M[+16], N[+730]	819.61	4	3275.42	3275.41	0	1.9	55	466.7
>sp|O76096|CYTF_HUMAN Cystatin-F OS=Homo sapiens GN=CST7 PE=1 SV=1	R.YSVEKFNN[+876.322]C[+57.021]TNDM[+15.995]FLFKESR.I	HexNAc(2)Hex(2)Fuc(1)	C[+57], M[+16], N[+876]	856.122	4	3421.46	3421.47	0	-1.9	55	488.76
>sp|O76096|CYTF_HUMAN Cystatin-F OS=Homo sapiens GN=CST7 PE=1 SV=1	R.YSVEKFNN[+1702.581]C[+57.021]TNDM[+15.995]FLFKESR.I	HexNAc(2)Hex(8)	C[+57], M[+16], N[+1703]	1062.69	4	4247.74	4247.73	0	1.2	55	501.44
>sp|O76096|CYTF_HUMAN Cystatin-F OS=Homo sapiens GN=CST7 PE=1 SV=1	R.YSVEKFNN[+876.322]C[+57.021]TNDM[+15.995]FLFKESR.I	HexNAc(2)Hex(2)Fuc(1)	C[+57], M[+16], N[+876]	856.124	4	3421.47	3421.47	0	1.1	55	508.06
>sp|O76096|CYTF_HUMAN Cystatin-F OS=Homo sapiens GN=CST7 PE=1 SV=1	R.YSVEKFNN[+730.264]C[+57.021]TNDM[+15.995]FLFKESR.I	HexNAc(2)Hex(2)	C[+57], M[+16], N[+730]	819.61	4	3275.42	3275.41	0	1.9	55	515.32
>sp|O76096|CYTF_HUMAN Cystatin-F OS=Homo sapiens GN=CST7 PE=1 SV=1	R.YSVEKFNN[+876.322]C[+57.021]TNDM[+15.995]FLFKESR.I	HexNAc(2)Hex(2)Fuc(1)	C[+57], M[+16], N[+876]	856.122	4	3421.47	3421.47	0	-1.3	55	533.44
>sp|O76096|CYTF_HUMAN Cystatin-F OS=Homo sapiens GN=CST7 PE=1 SV=1	R.YSVEKFNN[+1378.476]C[+57.021]TNDM[+15.995]FLFKESR.I	HexNAc(2)Hex(6)	C[+57], M[+16], N[+1378]	981.664	4	3923.63	3923.62	0	2.5	55	563.5
>sp|O76096|CYTF_HUMAN Cystatin-F OS=Homo sapiens GN=CST7 PE=1 SV=1	R.YSVEKFNN[+730.264]C[+57.021]TNDM[+15.995]FLFKESR.I	HexNAc(2)Hex(2)	C[+57], M[+16], N[+730]	819.609	4	3275.41	3275.41	0	-0.2	55	568.16
>sp|O76096|CYTF_HUMAN Cystatin-F OS=Homo sapiens GN=CST7 PE=1 SV=1	R.YSVEKFNN[+876.322]C[+57.021]TNDM[+15.995]FLFKESR.I	HexNAc(2)Hex(2)Fuc(1)	C[+57], M[+16], N[+876]	856.124	4	3421.47	3421.47	0	0.9	55	577.96
>sp|O76096|CYTF_HUMAN Cystatin-F OS=Homo sapiens GN=CST7 PE=1 SV=1	R.YSVEKFNN[+730.264]C[+57.021]TNDM[+15.995]FLFKESR.I	HexNAc(2)Hex(2)	C[+57], M[+16], N[+730]	819.61	4	3275.42	3275.41	0	1.1	55	623.41
>sp|O76096|CYTF_HUMAN Cystatin-F OS=Homo sapiens GN=CST7 PE=1 SV=1	R.YSVEKFNN[+730.264]C[+57.021]TNDM[+15.995]FLFKESR.I	HexNAc(2)Hex(2)	C[+57], M[+16], N[+730]	819.61	4	3275.42	3275.41	0	1.1	55	638.58
>sp|O76096|CYTF_HUMAN Cystatin-F OS=Homo sapiens GN=CST7 PE=1 SV=1	R.YSVEKFNN[+876.322]C[+57.021]TNDM[+15.995]FLFKESR.I	HexNAc(2)Hex(2)Fuc(1)	C[+57], M[+16], N[+876]	856.124	4	3421.47	3421.47	0	0.7	55	650.21
>sp|O76096|CYTF_HUMAN Cystatin-F OS=Homo sapiens GN=CST7 PE=1 SV=1	R.YSVEKFNN[+876.322]C[+57.021]TNDM[+15.995]FLFKESR.I	HexNAc(2)Hex(2)Fuc(1)	C[+57], M[+16], N[+876]	856.125	4	3421.48	3421.47	0	1.5	55	662.24
>sp|O76096|CYTF_HUMAN Cystatin-F OS=Homo sapiens GN=CST7 PE=1 SV=1	R.YSVEKFNN[+876.322]C[+57.021]TNDM[+15.995]FLFKESR.I	HexNAc(2)Hex(2)Fuc(1)	C[+57], M[+16], N[+876]	856.125	4	3421.48	3421.47	0	1.5	55	731.82
>sp|O76096|CYTF_HUMAN Cystatin-F OS=Homo sapiens GN=CST7 PE=1 SV=1	R.YSVEKFNN[+876.322]C[+57.021]TNDM[+15.995]FLFKESR.I	HexNAc(2)Hex(2)Fuc(1)	C[+57], M[+16], N[+876]	856.124	4	3421.47	3421.47	0	0.9	55	898.41
>sp|O76096|CYTF_HUMAN Cystatin-F OS=Homo sapiens GN=CST7 PE=1 SV=1	R.YSVEKFNN[+730.264]C[+57.021]TNDM[+15.995]FLFKESR.I	HexNAc(2)Hex(2)	C[+57], M[+16], N[+730]	819.61	4	3275.42	3275.41	0	1.9	55	944.14
>sp|O76096|CYTF_HUMAN Cystatin-F OS=Homo sapiens GN=CST7 PE=1 SV=1	R.YSVEKFNN[+876.322]C[+57.021]TNDM[+15.995]FLFKESR.I	HexNAc(2)Hex(2)Fuc(1)	C[+57], M[+16], N[+876]	856.124	4	3421.47	3421.47	0	0.9	55	1043.97
>sp|O76096|CYTF_HUMAN Cystatin-F OS=Homo sapiens GN=CST7 PE=1 SV=1	R.YSVEKFNN[+730.264]C[+57.021]TNDM[+15.995]FLFKESR.I	HexNAc(2)Hex(2)	C[+57], M[+16], N[+730]	819.61	4	3275.42	3275.41	0	1.1	55	1061.53
>sp|O76096|CYTF_HUMAN Cystatin-F OS=Homo sapiens GN=CST7 PE=1 SV=1	R.YSVEKFNN[+876.322]C[+57.021]TNDM[+15.995]FLFKESR.I	HexNAc(2)Hex(2)Fuc(1)	C[+57], M[+16], N[+876]	856.125	4	3421.48	3421.47	0	1.5	55	1093.71
>sp|O76096|CYTF_HUMAN Cystatin-F OS=Homo sapiens GN=CST7 PE=1 SV=1	R.YSVEKFNN[+876.322]C[+57.021]TNDM[+15.995]FLFKESR.I	HexNAc(2)Hex(2)Fuc(1)	C[+57], M[+16], N[+876]	856.124	4	3421.47	3421.47	0	0.9	55	1255.88
>sp|O76096|CYTF_HUMAN Cystatin-F OS=Homo sapiens GN=CST7 PE=1 SV=1	K.FNN[+892.317]C[+57.021]TNDMFLFK.E	HexNAc(2)Hex(3)	C[+57], N[+892]	1222	2	2443	2442.99	0	1.3	60	248.78
>sp|O76096|CYTF_HUMAN Cystatin-F OS=Homo sapiens GN=CST7 PE=1 SV=1	K.FNN[+552.217]C[+57.021]TNDM[+15.995]FLFK.E	HexNAc(2)Fuc(1)	C[+57], M[+16], N[+552]	1059.95	2	2118.89	2118.89	0	0.4	60	202.83
>sp|O76096|CYTF_HUMAN Cystatin-F OS=Homo sapiens GN=CST7 PE=1 SV=1	K.FNN[+730.264]C[+57.021]TNDM[+15.995]FLFK.E	HexNAc(2)Hex(2)	C[+57], M[+16], N[+730]	1148.97	2	2296.94	2296.94	0	2	60	226.57
>sp|O76096|CYTF_HUMAN Cystatin-F OS=Homo sapiens GN=CST7 PE=1 SV=1	K.FNN[+876.322]C[+57.021]TNDM[+15.995]FLFK.E	HexNAc(2)Hex(2)Fuc(1)	C[+57], M[+16], N[+876]	815.004	3	2443	2442.99	0	1.8	60	243.4
>sp|O76096|CYTF_HUMAN Cystatin-F OS=Homo sapiens GN=CST7 PE=1 SV=1	K.FNN[+730.264]C[+57.021]TNDM[+15.995]FLFK.E	HexNAc(2)Hex(2)	C[+57], M[+16], N[+730]	1148.97	2	2296.94	2296.94	0	2	60	340.36
>sp|O76096|CYTF_HUMAN Cystatin-F OS=Homo sapiens GN=CST7 PE=1 SV=1	K.FNN[+730.264]C[+57.021]TNDM[+15.995]FLFK.E	HexNAc(2)Hex(2)	C[+57], M[+16], N[+730]	1148.97	2	2296.94	2296.94	0	2	60	352.53
>sp|O76096|CYTF_HUMAN Cystatin-F OS=Homo sapiens GN=CST7 PE=1 SV=1	K.FNN[+730.264]C[+57.021]TNDM[+15.995]FLFK.E	HexNAc(2)Hex(2)	C[+57], M[+16], N[+730]	1148.97	2	2296.94	2296.94	0	2	60	420.89
>sp|O76096|CYTF_HUMAN Cystatin-F OS=Homo sapiens GN=CST7 PE=1 SV=1	K.FNN[+876.322]C[+57.021]TNDM[+15.995]FLFK.E	HexNAc(2)Hex(2)Fuc(1)	C[+57], M[+16], N[+876]	1222	2	2443	2442.99	0	1.3	60	426.77
>sp|O76096|CYTF_HUMAN Cystatin-F OS=Homo sapiens GN=CST7 PE=1 SV=1	K.FNN[+876.322]C[+57.021]TNDM[+15.995]FLFK.E	HexNAc(2)Hex(2)Fuc(1)	C[+57], M[+16], N[+876]	1222	2	2443	2442.99	0	1.3	60	456.35
>sp|O76096|CYTF_HUMAN Cystatin-F OS=Homo sapiens GN=CST7 PE=1 SV=1	K.FNN[+876.322]C[+57.021]TNDM[+15.995]FLFK.E	HexNAc(2)Hex(2)Fuc(1)	C[+57], M[+16], N[+876]	1222	2	2443	2442.99	0	1.3	60	511.3
>sp|O76096|CYTF_HUMAN Cystatin-F OS=Homo sapiens GN=CST7 PE=1 SV=1	K.FNN[+568.212]C[+57.021]TNDMFLFKESR.I	HexNAc(2)Hex(1)	C[+57], N[+568]	831.027	3	2491.07	2491.06	0	1	60	248.93
>sp|O76096|CYTF_HUMAN Cystatin-F OS=Homo sapiens GN=CST7 PE=1 SV=1	K.FNN[+1054.370]C[+57.021]TNDMFLFKESR.I	HexNAc(2)Hex(4)	C[+57], N[+1054]	993.08	3	2977.22	2977.22	0	0.8	60	257.2
>sp|O76096|CYTF_HUMAN Cystatin-F OS=Homo sapiens GN=CST7 PE=1 SV=1	K.FNN[+1054.370]C[+57.021]TNDMFLFKESR.I	HexNAc(2)Hex(4)	C[+57], N[+1054]	993.08	3	2977.22	2977.22	0	0.8	60	279.41
>sp|O76096|CYTF_HUMAN Cystatin-F OS=Homo sapiens GN=CST7 PE=1 SV=1	K.FNN[+1054.370]C[+57.021]TNDMFLFKESR.I	HexNAc(2)Hex(4)	C[+57], N[+1054]	993.08	3	2977.22	2977.22	0	0.8	60	294.49
>sp|O76096|CYTF_HUMAN Cystatin-F OS=Homo sapiens GN=CST7 PE=1 SV=1	K.FNN[+1702.581]C[+57.021]TNDM[+15.995]FLFKESR.I	HexNAc(2)Hex(8)	C[+57], M[+16], N[+1703]	1214.48	3	3641.44	3641.43	0	2.2	60	204.89
>sp|O76096|CYTF_HUMAN Cystatin-F OS=Homo sapiens GN=CST7 PE=1 SV=1	K.FNN[+1702.581]C[+57.021]TNDM[+15.995]FLFKESR.I	HexNAc(2)Hex(8)	C[+57], M[+16], N[+1703]	1214.48	3	3641.44	3641.43	0	2.2	60	207.23
>sp|O76096|CYTF_HUMAN Cystatin-F OS=Homo sapiens GN=CST7 PE=1 SV=1	K.FNN[+1702.581]C[+57.021]TNDM[+15.995]FLFKESR.I	HexNAc(2)Hex(8)	C[+57], M[+16], N[+1703]	1214.48	3	3641.43	3641.43	0	1.7	60	213.43
>sp|O76096|CYTF_HUMAN Cystatin-F OS=Homo sapiens GN=CST7 PE=1 SV=1	K.FNN[+1540.529]C[+57.021]TNDM[+15.995]FLFKESR.I	HexNAc(2)Hex(7)	C[+57], M[+16], N[+1541]	1160.47	3	3479.39	3479.38	0	3.1	60	220.19
>sp|O76096|CYTF_HUMAN Cystatin-F OS=Homo sapiens GN=CST7 PE=1 SV=1	K.FNN[+552.217]C[+57.021]TNDM[+15.995]FLFKESR.I	HexNAc(2)Fuc(1)	C[+57], M[+16], N[+552]	831.027	3	2491.07	2491.06	0	1	60	222.96
>sp|O76096|CYTF_HUMAN Cystatin-F OS=Homo sapiens GN=CST7 PE=1 SV=1	K.FNN[+730.264]C[+57.021]TNDM[+15.995]FLFKESR.I	HexNAc(2)Hex(2)	C[+57], M[+16], N[+730]	890.377	3	2669.12	2669.11	0	2	60	223.96
>sp|O76096|CYTF_HUMAN Cystatin-F OS=Homo sapiens GN=CST7 PE=1 SV=1	K.FNN[+1378.476]C[+57.021]TNDM[+15.995]FLFKESR.I	HexNAc(2)Hex(6)	C[+57], M[+16], N[+1378]	1106.45	3	3317.33	3317.32	0	2.1	60	226.42
>sp|O76096|CYTF_HUMAN Cystatin-F OS=Homo sapiens GN=CST7 PE=1 SV=1	K.FNN[+1054.370]C[+57.021]TNDM[+15.995]FLFKESR.I	HexNAc(2)Hex(4)	C[+57], M[+16], N[+1054]	998.41	3	2993.22	2993.22	0	-0.2	60	233.75
>sp|O76096|CYTF_HUMAN Cystatin-F OS=Homo sapiens GN=CST7 PE=1 SV=1	K.FNN[+892.317]C[+57.021]TNDM[+15.995]FLFKESR.I	HexNAc(2)Hex(3)	C[+57], M[+16], N[+892]	944.394	3	2831.17	2831.16	0	1.2	60	234.1
>sp|O76096|CYTF_HUMAN Cystatin-F OS=Homo sapiens GN=CST7 PE=1 SV=1	K.FNN[+876.322]C[+57.021]TNDM[+15.995]FLFKESR.I	HexNAc(2)Hex(2)Fuc(1)	C[+57], M[+16], N[+876]	939.056	3	2815.15	2815.17	0	-6.1	60	241.37
>sp|O76096|CYTF_HUMAN Cystatin-F OS=Homo sapiens GN=CST7 PE=1 SV=1	K.FNN[+1378.476]C[+57.021]TNDM[+15.995]FLFKESR.I	HexNAc(2)Hex(6)	C[+57], M[+16], N[+1378]	1106.45	3	3317.33	3317.32	0	2.1	60	252.01
>sp|O76096|CYTF_HUMAN Cystatin-F OS=Homo sapiens GN=CST7 PE=1 SV=1	K.FNN[+1540.529]C[+57.021]TNDM[+15.995]FLFKESR.I	HexNAc(2)Hex(7)	C[+57], M[+16], N[+1541]	1160.46	3	3479.37	3479.38	0	-0.9	60	258.77
>sp|O76096|CYTF_HUMAN Cystatin-F OS=Homo sapiens GN=CST7 PE=1 SV=1	K.FNN[+349.137]C[+57.021]TNDM[+15.995]FLFKESR.I	HexNAc(1)Fuc(1)	C[+57], M[+16], N[+349]	763.334	3	2287.99	2287.98	0	1	60	274.1
>sp|O76096|CYTF_HUMAN Cystatin-F OS=Homo sapiens GN=CST7 PE=1 SV=1	K.FNN[+1702.581]C[+57.021]TNDM[+15.995]FLFKESR.I	HexNAc(2)Hex(8)	C[+57], M[+16], N[+1703]	1214.48	3	3641.43	3641.43	0	1.7	60	278.73
>sp|O76096|CYTF_HUMAN Cystatin-F OS=Homo sapiens GN=CST7 PE=1 SV=1	K.FNN[+730.264]C[+57.021]TNDM[+15.995]FLFKESR.I	HexNAc(2)Hex(2)	C[+57], M[+16], N[+730]	890.377	3	2669.12	2669.11	0	2	60	300.35
>sp|O76096|CYTF_HUMAN Cystatin-F OS=Homo sapiens GN=CST7 PE=1 SV=1	K.FNN[+876.322]C[+57.021]TNDM[+15.995]FLFKESR.I	HexNAc(2)Hex(2)Fuc(1)	C[+57], M[+16], N[+876]	939.063	3	2815.17	2815.17	0	1.8	60	322.92
>sp|O76096|CYTF_HUMAN Cystatin-F OS=Homo sapiens GN=CST7 PE=1 SV=1	K.FNN[+876.322]C[+57.021]TNDM[+15.995]FLFKESR.I	HexNAc(2)Hex(2)Fuc(1)	C[+57], M[+16], N[+876]	939.056	3	2815.15	2815.17	0	-6.1	60	334.14
>sp|O76096|CYTF_HUMAN Cystatin-F OS=Homo sapiens GN=CST7 PE=1 SV=1	K.FNN[+730.264]C[+57.021]TNDM[+15.995]FLFKESR.I	HexNAc(2)Hex(2)	C[+57], M[+16], N[+730]	890.377	3	2669.12	2669.11	0	2	60	336.82
>sp|O76096|CYTF_HUMAN Cystatin-F OS=Homo sapiens GN=CST7 PE=1 SV=1	K.FNN[+876.322]C[+57.021]TNDM[+15.995]FLFKESR.I	HexNAc(2)Hex(2)Fuc(1)	C[+57], M[+16], N[+876]	939.062	3	2815.17	2815.17	0	1.2	60	342.93
>sp|O76096|CYTF_HUMAN Cystatin-F OS=Homo sapiens GN=CST7 PE=1 SV=1	K.FNN[+1378.476]C[+57.021]TNDM[+15.995]FLFKESR.I	HexNAc(2)Hex(6)	C[+57], M[+16], N[+1378]	1106.45	3	3317.33	3317.32	0	2.1	60	349.69
>sp|O76096|CYTF_HUMAN Cystatin-F OS=Homo sapiens GN=CST7 PE=1 SV=1	K.FNN[+730.264]C[+57.021]TNDM[+15.995]FLFKESR.I	HexNAc(2)Hex(2)	C[+57], M[+16], N[+730]	890.376	3	2669.11	2669.11	0	1.1	60	385.17
>sp|O76096|CYTF_HUMAN Cystatin-F OS=Homo sapiens GN=CST7 PE=1 SV=1	K.FNN[+1702.581]C[+57.021]TNDM[+15.995]FLFKESR.I	HexNAc(2)Hex(8)	C[+57], M[+16], N[+1703]	1214.48	3	3641.44	3641.43	0	2.2	60	386.33
>sp|O76096|CYTF_HUMAN Cystatin-F OS=Homo sapiens GN=CST7 PE=1 SV=1	K.FNN[+876.322]C[+57.021]TNDM[+15.995]FLFKESR.I	HexNAc(2)Hex(2)Fuc(1)	C[+57], M[+16], N[+876]	939.061	3	2815.17	2815.17	0	-0.1	60	391.03
>sp|O76096|CYTF_HUMAN Cystatin-F OS=Homo sapiens GN=CST7 PE=1 SV=1	K.FNN[+892.317]C[+57.021]TNDM[+15.995]FLFKESR.I	HexNAc(2)Hex(3)	C[+57], M[+16], N[+892]	944.394	3	2831.17	2831.16	0	1.2	60	416.61
>sp|O76096|CYTF_HUMAN Cystatin-F OS=Homo sapiens GN=CST7 PE=1 SV=1	K.FNN[+1540.529]C[+57.021]TNDM[+15.995]FLFKESR.I	HexNAc(2)Hex(7)	C[+57], M[+16], N[+1541]	1160.46	3	3479.37	3479.38	0	-0.9	60	430.24
>sp|O76096|CYTF_HUMAN Cystatin-F OS=Homo sapiens GN=CST7 PE=1 SV=1	K.FNN[+876.322]C[+57.021]TNDM[+15.995]FLFKESR.I	HexNAc(2)Hex(2)Fuc(1)	C[+57], M[+16], N[+876]	939.062	3	2815.17	2815.17	0	0.8	60	434.79
>sp|O76096|CYTF_HUMAN Cystatin-F OS=Homo sapiens GN=CST7 PE=1 SV=1	K.FNN[+1540.529]C[+57.021]TNDM[+15.995]FLFKESR.I	HexNAc(2)Hex(7)	C[+57], M[+16], N[+1541]	1160.47	3	3479.39	3479.38	0	3.1	60	451.99
>sp|O76096|CYTF_HUMAN Cystatin-F OS=Homo sapiens GN=CST7 PE=1 SV=1	K.FNN[+1702.581]C[+57.021]TNDM[+15.995]FLFKESR.I	HexNAc(2)Hex(8)	C[+57], M[+16], N[+1703]	1214.48	3	3641.43	3641.43	0	1.7	60	457.61
>sp|O76096|CYTF_HUMAN Cystatin-F OS=Homo sapiens GN=CST7 PE=1 SV=1	K.FNN[+552.217]C[+57.021]TNDM[+15.995]FLFKESR.I	HexNAc(2)Fuc(1)	C[+57], M[+16], N[+552]	831.027	3	2491.07	2491.06	0	1	60	500.2
>sp|O76096|CYTF_HUMAN Cystatin-F OS=Homo sapiens GN=CST7 PE=1 SV=1	K.FNN[+876.322]C[+57.021]TNDM[+15.995]FLFKESR.I	HexNAc(2)Hex(2)Fuc(1)	C[+57], M[+16], N[+876]	939.062	3	2815.17	2815.17	0	1.2	60	504.03
>sp|O76096|CYTF_HUMAN Cystatin-F OS=Homo sapiens GN=CST7 PE=1 SV=1	K.FNN[+1378.476]C[+57.021]TNDM[+15.995]FLFKESR.I	HexNAc(2)Hex(6)	C[+57], M[+16], N[+1378]	1106.45	3	3317.33	3317.32	0	2.1	60	553.76
>sp|O76096|CYTF_HUMAN Cystatin-F OS=Homo sapiens GN=CST7 PE=1 SV=1	K.FNN[+730.264]C[+57.021]TNDM[+15.995]FLFKESR.I	HexNAc(2)Hex(2)	C[+57], M[+16], N[+730]	890.377	3	2669.12	2669.11	0	2	60	554.25
>sp|O76096|CYTF_HUMAN Cystatin-F OS=Homo sapiens GN=CST7 PE=1 SV=1	K.FNN[+730.264]C[+57.021]TNDM[+15.995]FLFKESR.I	HexNAc(2)Hex(2)	C[+57], M[+16], N[+730]	890.376	3	2669.11	2669.11	0	1.1	60	559.44
>sp|O76096|CYTF_HUMAN Cystatin-F OS=Homo sapiens GN=CST7 PE=1 SV=1	K.FNN[+876.322]C[+57.021]TNDM[+15.995]FLFKESR.I	HexNAc(2)Hex(2)Fuc(1)	C[+57], M[+16], N[+876]	939.062	3	2815.17	2815.17	0	1.2	60	561.21
>sp|O76096|CYTF_HUMAN Cystatin-F OS=Homo sapiens GN=CST7 PE=1 SV=1	K.FNN[+1702.581]C[+57.021]TNDM[+15.995]FLFKESR.I	HexNAc(2)Hex(8)	C[+57], M[+16], N[+1703]	1214.48	3	3641.44	3641.43	0	2.2	60	607.62
>sp|O76096|CYTF_HUMAN Cystatin-F OS=Homo sapiens GN=CST7 PE=1 SV=1	K.FNN[+730.264]C[+57.021]TNDM[+15.995]FLFKESR.I	HexNAc(2)Hex(2)	C[+57], M[+16], N[+730]	890.376	3	2669.11	2669.11	0	1.1	60	621.04
>sp|O76096|CYTF_HUMAN Cystatin-F OS=Homo sapiens GN=CST7 PE=1 SV=1	K.FNN[+876.322]C[+57.021]TNDM[+15.995]FLFKESR.I	HexNAc(2)Hex(2)Fuc(1)	C[+57], M[+16], N[+876]	939.061	3	2815.17	2815.17	0	-0.1	60	640.74
>sp|O76096|CYTF_HUMAN Cystatin-F OS=Homo sapiens GN=CST7 PE=1 SV=1	K.FNN[+876.322]C[+57.021]TNDM[+15.995]FLFKESR.I	HexNAc(2)Hex(2)Fuc(1)	C[+57], M[+16], N[+876]	939.061	3	2815.17	2815.17	0	-0.1	60	641.46
>sp|O76096|CYTF_HUMAN Cystatin-F OS=Homo sapiens GN=CST7 PE=1 SV=1	K.FNN[+876.322]C[+57.021]TNDM[+15.995]FLFKESR.I	HexNAc(2)Hex(2)Fuc(1)	C[+57], M[+16], N[+876]	939.062	3	2815.17	2815.17	0	0.8	60	662.49
>sp|O76096|CYTF_HUMAN Cystatin-F OS=Homo sapiens GN=CST7 PE=1 SV=1	K.FNN[+876.322]C[+57.021]TNDM[+15.995]FLFKESR.I	HexNAc(2)Hex(2)Fuc(1)	C[+57], M[+16], N[+876]	939.062	3	2815.17	2815.17	0	0.8	60	667.73
>sp|O76096|CYTF_HUMAN Cystatin-F OS=Homo sapiens GN=CST7 PE=1 SV=1	K.FNN[+876.322]C[+57.021]TNDM[+15.995]FLFKESR.I	HexNAc(2)Hex(2)Fuc(1)	C[+57], M[+16], N[+876]	939.062	3	2815.17	2815.17	0	1.2	60	786.43
>sp|O76096|CYTF_HUMAN Cystatin-F OS=Homo sapiens GN=CST7 PE=1 SV=1	K.FNN[+876.322]C[+57.021]TNDM[+15.995]FLFKESR.I	HexNAc(2)Hex(2)Fuc(1)	C[+57], M[+16], N[+876]	939.062	3	2815.17	2815.17	0	0.8	60	810.24
>sp|O76096|CYTF_HUMAN Cystatin-F OS=Homo sapiens GN=CST7 PE=1 SV=1	K.FNN[+876.322]C[+57.021]TNDM[+15.995]FLFKESR.I	HexNAc(2)Hex(2)Fuc(1)	C[+57], M[+16], N[+876]	939.061	3	2815.17	2815.17	0	-0.1	60	822.7
>sp|O76096|CYTF_HUMAN Cystatin-F OS=Homo sapiens GN=CST7 PE=1 SV=1	K.FNN[+730.264]C[+57.021]TNDM[+15.995]FLFKESR.I	HexNAc(2)Hex(2)	C[+57], M[+16], N[+730]	890.376	3	2669.11	2669.11	0	1.1	60	858.68
>sp|O76096|CYTF_HUMAN Cystatin-F OS=Homo sapiens GN=CST7 PE=1 SV=1	R.LDDC[+57.021]DFQTN[+876.322]HTLK.Q	HexNAc(2)Hex(2)Fuc(1)	C[+57], N[+876]	828.353	3	2483.04	2483.04	0	1.8	107	201.41
>sp|O76096|CYTF_HUMAN Cystatin-F OS=Homo sapiens GN=CST7 PE=1 SV=1	R.LDDC[+57.021]DFQTN[+1054.370]HTLK.Q	HexNAc(2)Hex(4)	C[+57], N[+1054]	887.702	3	2661.09	2661.09	0	1.9	107	219.24
>sp|O76096|CYTF_HUMAN Cystatin-F OS=Homo sapiens GN=CST7 PE=1 SV=1	R.LDDC[+57.021]DFQTN[+1661.521]HTLK.Q	HexNAc(3)Hex(6)Phospho(1)	C[+57], N[+1662]	1090.08	3	3268.24	3268.24	0	0.6	107	238.11
>sp|O76096|CYTF_HUMAN Cystatin-F OS=Homo sapiens GN=CST7 PE=1 SV=1	R.LDDC[+57.021]DFQTN[+1216.423]HTLK.Q	HexNAc(2)Hex(5)	C[+57], N[+1216]	941.719	3	2823.14	2823.14	0	1.1	107	262.35
>sp|O76096|CYTF_HUMAN Cystatin-F OS=Homo sapiens GN=CST7 PE=1 SV=1	R.LDDC[+57.021]DFQTN[+1378.476]HTLK.Q	HexNAc(2)Hex(6)	C[+57], N[+1378]	995.737	3	2985.2	2985.19	0	1.9	107	265.02
>sp|O76096|CYTF_HUMAN Cystatin-F OS=Homo sapiens GN=CST7 PE=1 SV=1	R.LDDC[+57.021]DFQTN[+1134.336]HTLK.Q	HexNAc(2)Hex(4)Phospho(1)	C[+57], N[+1134]	914.356	3	2741.05	2741.05	0	0	107	265.44
>sp|O76096|CYTF_HUMAN Cystatin-F OS=Homo sapiens GN=CST7 PE=1 SV=1	R.LDDC[+57.021]DFQTN[+1540.529]HTLK.Q	HexNAc(2)Hex(7)	C[+57], N[+1541]	1049.75	3	3147.25	3147.25	0	0.2	107	288.66
>sp|O76096|CYTF_HUMAN Cystatin-F OS=Homo sapiens GN=CST7 PE=1 SV=1	R.LDDC[+57.021]DFQTN[+892.317]HTLK.Q	HexNAc(2)Hex(3)	C[+57], N[+892]	833.683	3	2499.04	2499.03	0	0.8	107	293.78
>sp|O76096|CYTF_HUMAN Cystatin-F OS=Homo sapiens GN=CST7 PE=1 SV=1	R.LDDC[+57.021]DFQTN[+203.079]HTLK.Q	HexNAc(1)	C[+57], N[+203]	603.938	3	1809.8	1809.8	0	1.5	107	303.1
>sp|O76096|CYTF_HUMAN Cystatin-F OS=Homo sapiens GN=CST7 PE=1 SV=1	R.LDDC[+57.021]DFQTN[+1458.442]HTLK.Q	HexNAc(2)Hex(6)Phospho(1)	C[+57], N[+1458]	1022.39	3	3065.16	3065.16	0	0.2	107	317.32
>sp|O76096|CYTF_HUMAN Cystatin-F OS=Homo sapiens GN=CST7 PE=1 SV=1	R.LDDC[+57.021]DFQTN[+1661.521]HTLK.Q	HexNAc(3)Hex(6)Phospho(1)	C[+57], N[+1662]	1090.08	3	3268.24	3268.24	0	0.6	107	319.05
>sp|O76096|CYTF_HUMAN Cystatin-F OS=Homo sapiens GN=CST7 PE=1 SV=1	R.LDDC[+57.021]DFQTN[+730.264]HTLK.Q	HexNAc(2)Hex(2)	C[+57], N[+730]	779.667	3	2336.99	2336.98	0	2.4	107	320.14
>sp|O76096|CYTF_HUMAN Cystatin-F OS=Homo sapiens GN=CST7 PE=1 SV=1	R.LDDC[+57.021]DFQTN[+1458.442]HTLK.Q	HexNAc(2)Hex(6)Phospho(1)	C[+57], N[+1458]	1022.39	3	3065.16	3065.16	0	0.2	107	335.95
>sp|O76096|CYTF_HUMAN Cystatin-F OS=Homo sapiens GN=CST7 PE=1 SV=1	R.LDDC[+57.021]DFQTN[+203.079]HTLK.Q	HexNAc(1)	C[+57], N[+203]	905.403	2	1809.8	1809.8	0	1.4	107	344.69
>sp|O76096|CYTF_HUMAN Cystatin-F OS=Homo sapiens GN=CST7 PE=1 SV=1	R.LDDC[+57.021]DFQTN[+1378.476]HTLK.Q	HexNAc(2)Hex(6)	C[+57], N[+1378]	995.737	3	2985.2	2985.19	0	1.9	107	349.56
>sp|O76096|CYTF_HUMAN Cystatin-F OS=Homo sapiens GN=CST7 PE=1 SV=1	R.LDDC[+57.021]DFQTN[+1458.442]HTLK.Q	HexNAc(2)Hex(6)Phospho(1)	C[+57], N[+1458]	1022.39	3	3065.16	3065.16	0	1.9	107	357.12
>sp|O76096|CYTF_HUMAN Cystatin-F OS=Homo sapiens GN=CST7 PE=1 SV=1	R.LDDC[+57.021]DFQTN[+730.264]HTLK.Q	HexNAc(2)Hex(2)	C[+57], N[+730]	779.666	3	2336.98	2336.98	0	0.7	107	381.88
>sp|O76096|CYTF_HUMAN Cystatin-F OS=Homo sapiens GN=CST7 PE=1 SV=1	R.LDDC[+57.021]DFQTN[+203.079]HTLK.Q	HexNAc(1)	C[+57], N[+203]	603.938	3	1809.8	1809.8	0	1.5	107	381.91
>sp|O76096|CYTF_HUMAN Cystatin-F OS=Homo sapiens GN=CST7 PE=1 SV=1	R.LDDC[+57.021]DFQTN[+1458.442]HTLK.Q	HexNAc(2)Hex(6)Phospho(1)	C[+57], N[+1458]	1022.39	3	3065.16	3065.16	0	1.9	107	386.7
>sp|O76096|CYTF_HUMAN Cystatin-F OS=Homo sapiens GN=CST7 PE=1 SV=1	R.LDDC[+57.021]DFQTN[+349.137]HTLK.Q	HexNAc(1)Fuc(1)	C[+57], N[+349]	652.623	3	1955.86	1955.85	0	0.9	107	388.49
>sp|O76096|CYTF_HUMAN Cystatin-F OS=Homo sapiens GN=CST7 PE=1 SV=1	R.LDDC[+57.021]DFQTN[+349.137]HTLK.Q	HexNAc(1)Fuc(1)	C[+57], N[+349]	652.623	3	1955.86	1955.85	0	0.9	107	447.68
>sp|O76096|CYTF_HUMAN Cystatin-F OS=Homo sapiens GN=CST7 PE=1 SV=1	R.LDDC[+57.021]DFQTN[+203.079]HTLK.Q	HexNAc(1)	C[+57], N[+203]	603.937	3	1809.8	1809.8	0	1	107	451.92
>sp|O76096|CYTF_HUMAN Cystatin-F OS=Homo sapiens GN=CST7 PE=1 SV=1	R.LDDC[+57.021]DFQTN[+203.079]HTLK.Q	HexNAc(1)	C[+57], N[+203]	905.403	2	1809.8	1809.8	0	1.4	107	467.76
>sp|O76096|CYTF_HUMAN Cystatin-F OS=Homo sapiens GN=CST7 PE=1 SV=1	R.LDDC[+57.021]DFQTN[+203.079]HTLK.Q	HexNAc(1)	C[+57], N[+203]	603.938	3	1809.8	1809.8	0	1.5	107	475.84
>sp|O76096|CYTF_HUMAN Cystatin-F OS=Homo sapiens GN=CST7 PE=1 SV=1	R.LDDC[+57.021]DFQTN[+203.079]HTLK.Q	HexNAc(1)	C[+57], N[+203]	603.938	3	1809.8	1809.8	0	1.5	107	504.2
>sp|O76096|CYTF_HUMAN Cystatin-F OS=Homo sapiens GN=CST7 PE=1 SV=1	R.LDDC[+57.021]DFQTN[+349.137]HTLK.Q	HexNAc(1)Fuc(1)	C[+57], N[+349]	652.623	3	1955.86	1955.85	0	0.9	107	519.44
>sp|O76096|CYTF_HUMAN Cystatin-F OS=Homo sapiens GN=CST7 PE=1 SV=1	R.LDDC[+57.021]DFQTN[+1378.476]HTLK.Q	HexNAc(2)Hex(6)	C[+57], N[+1378]	995.737	3	2985.2	2985.19	0	1.9	107	527.84
>sp|O76096|CYTF_HUMAN Cystatin-F OS=Homo sapiens GN=CST7 PE=1 SV=1	R.LDDC[+57.021]DFQTN[+876.322]HTLK.Q	HexNAc(2)Hex(2)Fuc(1)	C[+57], N[+876]	828.353	3	2483.05	2483.04	0	2.7	107	544.27
>sp|O76096|CYTF_HUMAN Cystatin-F OS=Homo sapiens GN=CST7 PE=1 SV=1	R.LDDC[+57.021]DFQTN[+730.264]HTLK.Q	HexNAc(2)Hex(2)	C[+57], N[+730]	779.666	3	2336.98	2336.98	0	0.7	107	551.05
>sp|O76096|CYTF_HUMAN Cystatin-F OS=Homo sapiens GN=CST7 PE=1 SV=1	R.LDDC[+57.021]DFQTN[+1378.476]HTLK.Q	HexNAc(2)Hex(6)	C[+57], N[+1378]	995.737	3	2985.2	2985.19	0	1.9	107	562
>sp|O76096|CYTF_HUMAN Cystatin-F OS=Homo sapiens GN=CST7 PE=1 SV=1	R.LDDC[+57.021]DFQTN[+203.079]HTLK.Q	HexNAc(1)	C[+57], N[+203]	905.403	2	1809.8	1809.8	0	1.4	107	564.75
>sp|O76096|CYTF_HUMAN Cystatin-F OS=Homo sapiens GN=CST7 PE=1 SV=1	R.LDDC[+57.021]DFQTN[+203.079]HTLK.Q	HexNAc(1)	C[+57], N[+203]	603.937	3	1809.8	1809.8	0	1	107	597.76
>sp|O76096|CYTF_HUMAN Cystatin-F OS=Homo sapiens GN=CST7 PE=1 SV=1	R.LDDC[+57.021]DFQTN[+876.322]HTLK.Q	HexNAc(2)Hex(2)Fuc(1)	C[+57], N[+876]	828.353	3	2483.05	2483.04	0	2.7	107	628.07
>sp|O76096|CYTF_HUMAN Cystatin-F OS=Homo sapiens GN=CST7 PE=1 SV=1	R.LDDC[+57.021]DFQTN[+203.079]HTLK.Q	HexNAc(1)	C[+57], N[+203]	603.937	3	1809.8	1809.8	0	1	107	635.04
>sp|O76096|CYTF_HUMAN Cystatin-F OS=Homo sapiens GN=CST7 PE=1 SV=1	R.LDDC[+57.021]DFQTN[+349.137]HTLK.Q	HexNAc(1)Fuc(1)	C[+57], N[+349]	652.623	3	1955.86	1955.85	0	0.9	107	642.76
>sp|O76096|CYTF_HUMAN Cystatin-F OS=Homo sapiens GN=CST7 PE=1 SV=1	R.LDDC[+57.021]DFQTN[+730.264]HTLK.Q	HexNAc(2)Hex(2)	C[+57], N[+730]	779.667	3	2336.99	2336.98	0	2.4	107	649.79
>sp|O76096|CYTF_HUMAN Cystatin-F OS=Homo sapiens GN=CST7 PE=1 SV=1	R.LDDC[+57.021]DFQTN[+730.264]HTLK.Q	HexNAc(2)Hex(2)	C[+57], N[+730]	779.667	3	2336.99	2336.98	0	2.4	107	652.58
>sp|O76096|CYTF_HUMAN Cystatin-F OS=Homo sapiens GN=CST7 PE=1 SV=1	R.LDDC[+57.021]DFQTN[+203.079]HTLK.Q	HexNAc(1)	C[+57], N[+203]	603.937	3	1809.8	1809.8	0	1	107	654.35
>sp|O76096|CYTF_HUMAN Cystatin-F OS=Homo sapiens GN=CST7 PE=1 SV=1	R.LDDC[+57.021]DFQTN[+730.264]HTLK.Q	HexNAc(2)Hex(2)	C[+57], N[+730]	779.666	3	2336.98	2336.98	0	0.7	107	657.82
>sp|O76096|CYTF_HUMAN Cystatin-F OS=Homo sapiens GN=CST7 PE=1 SV=1	R.LDDC[+57.021]DFQTN[+730.264]HTLK.Q	HexNAc(2)Hex(2)	C[+57], N[+730]	779.666	3	2336.98	2336.98	0	0.7	107	771.16
>sp|O76096|CYTF_HUMAN Cystatin-F OS=Homo sapiens GN=CST7 PE=1 SV=1	R.LDDC[+57.021]DFQTN[+730.264]HTLK.Q	HexNAc(2)Hex(2)	C[+57], N[+730]	779.667	3	2336.99	2336.98	0	2.4	107	802.43
>sp|O76096|CYTF_HUMAN Cystatin-F OS=Homo sapiens GN=CST7 PE=1 SV=1	R.LDDC[+57.021]DFQTN[+876.322]HTLK.Q	HexNAc(2)Hex(2)Fuc(1)	C[+57], N[+876]	828.353	3	2483.05	2483.04	0	2.7	107	869.43
>sp|O76096|CYTF_HUMAN Cystatin-F OS=Homo sapiens GN=CST7 PE=1 SV=1	R.LDDC[+57.021]DFQTN[+876.322]HTLK.Q	HexNAc(2)Hex(2)Fuc(1)	C[+57], N[+876]	828.353	3	2483.05	2483.04	0	2.7	107	886.23

## Sheet: L20192001890a
Protein Name	Peptide < ProteinMetrics Confidential >	Glycans NHFAGNa	Modification Type(s)	Observed m/z	z	Observed (M+H)	Calc. mass (M+H)	Off-by-x error	Mass error (ppm)	Starting position	Score
>sp|O76096|CYTF_HUMAN Cystatin-F OS=Homo sapiens GN=CST7 PE=1 SV=1	R.YSVEKFNN[+1864.634]C[+57.021]TNDM[+15.995]FLFK.E	HexNAc(2)Hex(9)	C[+57], M[+16], N[+1865]	1346.54	3	4037.61	4037.61	0	1.6	55	240.76
>sp|O76096|CYTF_HUMAN Cystatin-F OS=Homo sapiens GN=CST7 PE=1 SV=1	R.YSVEKFNN[+1864.634]C[+57.021]TNDM[+15.995]FLFK.E	HexNAc(2)Hex(9)	C[+57], M[+16], N[+1865]	1346.54	3	4037.61	4037.61	0	1.6	55	247.22
>sp|O76096|CYTF_HUMAN Cystatin-F OS=Homo sapiens GN=CST7 PE=1 SV=1	R.YSVEKFNN[+1702.581]C[+57.021]TNDM[+15.995]FLFK.E	HexNAc(2)Hex(8)	C[+57], M[+16], N[+1703]	1292.53	3	3875.56	3875.55	0	1.6	55	340.86
>sp|O76096|CYTF_HUMAN Cystatin-F OS=Homo sapiens GN=CST7 PE=1 SV=1	R.YSVEKFNN[+1864.634]C[+57.021]TNDM[+15.995]FLFK.E	HexNAc(2)Hex(9)	C[+57], M[+16], N[+1865]	1346.54	3	4037.61	4037.61	0	1.6	55	541.57
>sp|O76096|CYTF_HUMAN Cystatin-F OS=Homo sapiens GN=CST7 PE=1 SV=1	R.YSVEKFNN[+1702.581]C[+57.021]TNDM[+15.995]FLFK.E	HexNAc(2)Hex(8)	C[+57], M[+16], N[+1703]	1292.53	3	3875.56	3875.55	0	1.6	55	561.72
>sp|O76096|CYTF_HUMAN Cystatin-F OS=Homo sapiens GN=CST7 PE=1 SV=1	R.YSVEKFNN[+1864.634]C[+57.021]TNDM[+15.995]FLFK.E	HexNAc(2)Hex(9)	C[+57], M[+16], N[+1865]	1346.54	3	4037.61	4037.61	0	1.6	55	659.32
>sp|O76096|CYTF_HUMAN Cystatin-F OS=Homo sapiens GN=CST7 PE=1 SV=1	R.YSVEKFNN[+1825.661]C[+57.021]TNDMFLFKESR.I	HexNAc(5)Hex(5)	C[+57], N[+1826]	1089.46	4	4354.82	4354.81	0	2.3	55	237.83
>sp|O76096|CYTF_HUMAN Cystatin-F OS=Homo sapiens GN=CST7 PE=1 SV=1	R.YSVEKFNN[+1987.714]C[+57.021]TNDMFLFKESR.I	HexNAc(5)Hex(6)	C[+57], N[+1988]	1129.97	4	4516.87	4516.87	0	1.2	55	294.84
>sp|O76096|CYTF_HUMAN Cystatin-F OS=Homo sapiens GN=CST7 PE=1 SV=1	R.YSVEKFNN[+1864.634]C[+57.021]TNDM[+15.995]FLFKESR.I	HexNAc(2)Hex(9)	C[+57], M[+16], N[+1865]	1103.2	4	4409.79	4409.78	0	0.8	55	284.76
>sp|O76096|CYTF_HUMAN Cystatin-F OS=Homo sapiens GN=CST7 PE=1 SV=1	R.YSVEKFNN[+1809.666]C[+57.021]TNDM[+15.995]FLFKESR.I	HexNAc(5)Hex(4)Fuc(1)	C[+57], M[+16], N[+1810]	1089.46	4	4354.82	4354.81	0	2.3	55	290.79
>sp|O76096|CYTF_HUMAN Cystatin-F OS=Homo sapiens GN=CST7 PE=1 SV=1	R.YSVEKFNN[+1702.581]C[+57.021]TNDM[+15.995]FLFKESR.I	HexNAc(2)Hex(8)	C[+57], M[+16], N[+1703]	1062.69	4	4247.73	4247.73	0	0.3	55	305.02
>sp|O76096|CYTF_HUMAN Cystatin-F OS=Homo sapiens GN=CST7 PE=1 SV=1	R.YSVEKFNN[+1809.666]C[+57.021]TNDM[+15.995]FLFKESR.I	HexNAc(5)Hex(4)Fuc(1)	C[+57], M[+16], N[+1810]	1089.46	4	4354.82	4354.81	0	2.3	55	323.95
>sp|O76096|CYTF_HUMAN Cystatin-F OS=Homo sapiens GN=CST7 PE=1 SV=1	R.YSVEKFNN[+1864.634]C[+57.021]TNDM[+15.995]FLFKESR.I	HexNAc(2)Hex(9)	C[+57], M[+16], N[+1865]	1103.2	4	4409.78	4409.78	0	-0.4	55	360.81
>sp|O76096|CYTF_HUMAN Cystatin-F OS=Homo sapiens GN=CST7 PE=1 SV=1	R.YSVEKFNN[+1971.719]C[+57.021]TNDM[+15.995]FLFKESR.I	HexNAc(5)Hex(5)Fuc(1)	C[+57], M[+16], N[+1972]	1129.97	4	4516.87	4516.87	0	1.2	55	451.93
>sp|O76096|CYTF_HUMAN Cystatin-F OS=Homo sapiens GN=CST7 PE=1 SV=1	R.YSVEKFNN[+1971.719]C[+57.021]TNDM[+15.995]FLFKESR.I	HexNAc(5)Hex(5)Fuc(1)	C[+57], M[+16], N[+1972]	1129.97	4	4516.87	4516.87	0	1.2	55	458.55
>sp|O76096|CYTF_HUMAN Cystatin-F OS=Homo sapiens GN=CST7 PE=1 SV=1	R.YSVEKFNN[+1702.581]C[+57.021]TNDM[+15.995]FLFKESR.I	HexNAc(2)Hex(8)	C[+57], M[+16], N[+1703]	1062.69	4	4247.73	4247.73	0	0.3	55	497.33
>sp|O76096|CYTF_HUMAN Cystatin-F OS=Homo sapiens GN=CST7 PE=1 SV=1	R.YSVEKFNN[+1702.581]C[+57.021]TNDM[+15.995]FLFKESR.I	HexNAc(2)Hex(8)	C[+57], M[+16], N[+1703]	1062.69	4	4247.73	4247.73	0	0.3	55	605.63
>sp|O76096|CYTF_HUMAN Cystatin-F OS=Homo sapiens GN=CST7 PE=1 SV=1	R.YSVEKFNN[+1702.581]C[+57.021]TNDM[+15.995]FLFKESR.I	HexNAc(2)Hex(8)	C[+57], M[+16], N[+1703]	1062.69	4	4247.73	4247.73	0	0.3	55	823.56
>sp|O76096|CYTF_HUMAN Cystatin-F OS=Homo sapiens GN=CST7 PE=1 SV=1	K.FNN[+1702.581]C[+57.021]TNDM[+15.995]FLFK.E	HexNAc(2)Hex(8)	C[+57], M[+16], N[+1703]	1090.42	3	3269.25	3269.25	0	0.6	60	233.38
>sp|O76096|CYTF_HUMAN Cystatin-F OS=Homo sapiens GN=CST7 PE=1 SV=1	K.FNN[+1864.634]C[+57.021]TNDM[+15.995]FLFK.E	HexNAc(2)Hex(9)	C[+57], M[+16], N[+1865]	1144.44	3	3431.31	3431.31	0	1	60	382.9
>sp|O76096|CYTF_HUMAN Cystatin-F OS=Homo sapiens GN=CST7 PE=1 SV=1	K.FNN[+1864.634]C[+57.021]TNDM[+15.995]FLFK.E	HexNAc(2)Hex(9)	C[+57], M[+16], N[+1865]	1144.44	3	3431.31	3431.31	0	1	60	486.02
>sp|O76096|CYTF_HUMAN Cystatin-F OS=Homo sapiens GN=CST7 PE=1 SV=1	K.FNN[+1971.719]C[+57.021]TNDM[+15.995]FLFKESR.I	HexNAc(5)Hex(5)Fuc(1)	C[+57], M[+16], N[+1972]	1304.19	3	3910.57	3910.57	0	0.4	60	245.82
>sp|O76096|CYTF_HUMAN Cystatin-F OS=Homo sapiens GN=CST7 PE=1 SV=1	K.FNN[+1702.581]C[+57.021]TNDM[+15.995]FLFKESR.I	HexNAc(2)Hex(8)	C[+57], M[+16], N[+1703]	1214.48	3	3641.44	3641.43	0	1.8	60	253.37
>sp|O76096|CYTF_HUMAN Cystatin-F OS=Homo sapiens GN=CST7 PE=1 SV=1	K.FNN[+1971.719]C[+57.021]TNDM[+15.995]FLFKESR.I	HexNAc(5)Hex(5)Fuc(1)	C[+57], M[+16], N[+1972]	1304.19	3	3910.57	3910.57	0	0.4	60	262.24
>sp|O76096|CYTF_HUMAN Cystatin-F OS=Homo sapiens GN=CST7 PE=1 SV=1	K.FNN[+1971.719]C[+57.021]TNDM[+15.995]FLFKESR.I	HexNAc(5)Hex(5)Fuc(1)	C[+57], M[+16], N[+1972]	1304.19	3	3910.57	3910.57	0	0.4	60	322.87
>sp|O76096|CYTF_HUMAN Cystatin-F OS=Homo sapiens GN=CST7 PE=1 SV=1	K.FNN[+1540.529]C[+57.021]TNDM[+15.995]FLFKESR.I	HexNAc(2)Hex(7)	C[+57], M[+16], N[+1541]	1160.46	3	3479.38	3479.38	0	0.6	60	337.49
>sp|O76096|CYTF_HUMAN Cystatin-F OS=Homo sapiens GN=CST7 PE=1 SV=1	K.FNN[+2059.735]C[+57.021]TNDM[+15.995]FLFKESR.I	HexNAc(4)Hex(5)Fuc(1)NeuAc(1)	C[+57], M[+16], N[+2060]	1333.54	3	3998.59	3998.58	0	2.2	60	339.67
>sp|O76096|CYTF_HUMAN Cystatin-F OS=Homo sapiens GN=CST7 PE=1 SV=1	K.FNN[+1702.581]C[+57.021]TNDM[+15.995]FLFKESR.I	HexNAc(2)Hex(8)	C[+57], M[+16], N[+1703]	1214.48	3	3641.44	3641.43	0	1.8	60	409.48
>sp|O76096|CYTF_HUMAN Cystatin-F OS=Homo sapiens GN=CST7 PE=1 SV=1	K.FNN[+1864.634]C[+57.021]TNDM[+15.995]FLFKESR.I	HexNAc(2)Hex(9)	C[+57], M[+16], N[+1865]	1268.5	3	3803.48	3803.48	0	0.6	60	414.97
>sp|O76096|CYTF_HUMAN Cystatin-F OS=Homo sapiens GN=CST7 PE=1 SV=1	K.FNN[+1809.666]C[+57.021]TNDM[+15.995]FLFKESR.I	HexNAc(5)Hex(4)Fuc(1)	C[+57], M[+16], N[+1810]	1250.18	3	3748.52	3748.51	0	1.6	60	424.98
>sp|O76096|CYTF_HUMAN Cystatin-F OS=Homo sapiens GN=CST7 PE=1 SV=1	K.FNN[+1864.634]C[+57.021]TNDM[+15.995]FLFKESR.I	HexNAc(2)Hex(9)	C[+57], M[+16], N[+1865]	1268.5	3	3803.48	3803.48	0	0.6	60	460.99
>sp|O76096|CYTF_HUMAN Cystatin-F OS=Homo sapiens GN=CST7 PE=1 SV=1	K.FNN[+1971.719]C[+57.021]TNDM[+15.995]FLFKESR.I	HexNAc(5)Hex(5)Fuc(1)	C[+57], M[+16], N[+1972]	1304.19	3	3910.57	3910.57	0	0.4	60	503.26
>sp|O76096|CYTF_HUMAN Cystatin-F OS=Homo sapiens GN=CST7 PE=1 SV=1	K.FNN[+1702.581]C[+57.021]TNDM[+15.995]FLFKESR.I	HexNAc(2)Hex(8)	C[+57], M[+16], N[+1703]	1214.48	3	3641.44	3641.43	0	1.8	60	558.95
>sp|O76096|CYTF_HUMAN Cystatin-F OS=Homo sapiens GN=CST7 PE=1 SV=1	K.FNN[+1702.581]C[+57.021]TNDM[+15.995]FLFKESR.I	HexNAc(2)Hex(8)	C[+57], M[+16], N[+1703]	1214.48	3	3641.44	3641.43	0	1.8	60	635.38
>sp|O76096|CYTF_HUMAN Cystatin-F OS=Homo sapiens GN=CST7 PE=1 SV=1	K.FNN[+1864.634]C[+57.021]TNDM[+15.995]FLFKESR.I	HexNAc(2)Hex(9)	C[+57], M[+16], N[+1865]	1268.5	3	3803.48	3803.48	0	0.6	60	721.36
>sp|O76096|CYTF_HUMAN Cystatin-F OS=Homo sapiens GN=CST7 PE=1 SV=1	K.FNN[+1864.634]C[+57.021]TNDM[+15.995]FLFKESR.I	HexNAc(2)Hex(9)	C[+57], M[+16], N[+1865]	1268.5	3	3803.48	3803.48	0	0.6	60	808.1
>sp|O76096|CYTF_HUMAN Cystatin-F OS=Homo sapiens GN=CST7 PE=1 SV=1	R.LDDC[+57.021]DFQTN[+1864.634]HTLK.Q	HexNAc(2)Hex(9)	C[+57], N[+1865]	1157.79	3	3471.35	3471.35	0	0.9	107	271.04
>sp|O76096|CYTF_HUMAN Cystatin-F OS=Homo sapiens GN=CST7 PE=1 SV=1	R.LDDC[+57.021]DFQTN[+1864.634]HTLK.Q	HexNAc(2)Hex(9)	C[+57], N[+1865]	1157.79	3	3471.35	3471.35	0	0.9	107	367.84
>sp|O76096|CYTF_HUMAN Cystatin-F OS=Homo sapiens GN=CST7 PE=1 SV=1	R.LDDC[+57.021]DFQTN[+1864.634]HTLK.Q	HexNAc(2)Hex(9)	C[+57], N[+1865]	1157.79	3	3471.35	3471.35	0	0.9	107	557.73
>sp|O76096|CYTF_HUMAN Cystatin-F OS=Homo sapiens GN=CST7 PE=1 SV=1	R.LDDC[+57.021]DFQTN[+1864.634]HTLK.Q	HexNAc(2)Hex(9)	C[+57], N[+1865]	1157.79	3	3471.35	3471.35	0	0.9	107	585.82

## Sheet: L20192001891a
Protein Name	Peptide < ProteinMetrics Confidential >	Glycans NHFAGNa	Modification Type(s)	Observed m/z	z	Observed (M+H)	Calc. mass (M+H)	Off-by-x error	Mass error (ppm)	Starting position	Score
>sp|O76096|CYTF_HUMAN Cystatin-F OS=Homo sapiens GN=CST7 PE=1 SV=1	R.YSVEKFNN[+1054.370]C[+57.021]TNDMFLFK.E	HexNAc(2)Hex(4)	C[+57], N[+1054]	1071.12	3	3211.35	3211.35	0	1.4	55	228.74
>sp|O76096|CYTF_HUMAN Cystatin-F OS=Homo sapiens GN=CST7 PE=1 SV=1	R.YSVEKFNN[+1054.370]C[+57.021]TNDMFLFK.E	HexNAc(2)Hex(4)	C[+57], N[+1054]	1071.12	3	3211.35	3211.35	0	1.4	55	238.91
>sp|O76096|CYTF_HUMAN Cystatin-F OS=Homo sapiens GN=CST7 PE=1 SV=1	R.YSVEKFNN[+1825.661]C[+57.021]TNDMFLFK.E	HexNAc(5)Hex(5)	C[+57], N[+1826]	1328.22	3	3982.65	3982.64	0	1.8	55	268.21
>sp|O76096|CYTF_HUMAN Cystatin-F OS=Homo sapiens GN=CST7 PE=1 SV=1	R.YSVEKFNN[+1054.370]C[+57.021]TNDMFLFK.E	HexNAc(2)Hex(4)	C[+57], N[+1054]	1071.12	3	3211.35	3211.35	0	1.4	55	364.62
>sp|O76096|CYTF_HUMAN Cystatin-F OS=Homo sapiens GN=CST7 PE=1 SV=1	R.YSVEKFNN[+1054.370]C[+57.021]TNDMFLFK.E	HexNAc(2)Hex(4)	C[+57], N[+1054]	1071.12	3	3211.35	3211.35	0	1.4	55	373.92
>sp|O76096|CYTF_HUMAN Cystatin-F OS=Homo sapiens GN=CST7 PE=1 SV=1	R.YSVEKFNN[+1054.370]C[+57.021]TNDMFLFK.E	HexNAc(2)Hex(4)	C[+57], N[+1054]	1071.12	3	3211.35	3211.35	0	1.4	55	440.37
>sp|O76096|CYTF_HUMAN Cystatin-F OS=Homo sapiens GN=CST7 PE=1 SV=1	R.YSVEKFNN[+1054.370]C[+57.021]TNDMFLFK.E	HexNAc(2)Hex(4)	C[+57], N[+1054]	1071.12	3	3211.35	3211.35	0	1.4	55	455.52
>sp|O76096|CYTF_HUMAN Cystatin-F OS=Homo sapiens GN=CST7 PE=1 SV=1	R.YSVEKFNN[+1444.534]C[+57.021]TNDM[+15.995]FLFK.E	HexNAc(4)Hex(3)Fuc(1)	C[+57], M[+16], N[+1445]	1206.51	3	3617.51	3617.51	0	1.7	55	201.08
>sp|O76096|CYTF_HUMAN Cystatin-F OS=Homo sapiens GN=CST7 PE=1 SV=1	R.YSVEKFNN[+1809.666]C[+57.021]TNDM[+15.995]FLFK.E	HexNAc(5)Hex(4)Fuc(1)	C[+57], M[+16], N[+1810]	1328.22	3	3982.65	3982.64	0	1.6	55	214.29
>sp|O76096|CYTF_HUMAN Cystatin-F OS=Homo sapiens GN=CST7 PE=1 SV=1	R.YSVEKFNN[+892.317]C[+57.021]TNDM[+15.995]FLFK.E	HexNAc(2)Hex(3)	C[+57], M[+16], N[+892]	1022.44	3	3065.3	3065.29	0	1.6	55	231.06
>sp|O76096|CYTF_HUMAN Cystatin-F OS=Homo sapiens GN=CST7 PE=1 SV=1	R.YSVEKFNN[+1809.666]C[+57.021]TNDM[+15.995]FLFK.E	HexNAc(5)Hex(4)Fuc(1)	C[+57], M[+16], N[+1810]	1328.22	3	3982.65	3982.64	0	1.6	55	331.56
>sp|O76096|CYTF_HUMAN Cystatin-F OS=Homo sapiens GN=CST7 PE=1 SV=1	R.YSVEKFNN[+1809.666]C[+57.021]TNDM[+15.995]FLFK.E	HexNAc(5)Hex(4)Fuc(1)	C[+57], M[+16], N[+1810]	1328.22	3	3982.65	3982.64	0	1.8	55	378.45
>sp|O76096|CYTF_HUMAN Cystatin-F OS=Homo sapiens GN=CST7 PE=1 SV=1	R.YSVEKFNN[+1809.666]C[+57.021]TNDM[+15.995]FLFK.E	HexNAc(5)Hex(4)Fuc(1)	C[+57], M[+16], N[+1810]	1328.22	3	3982.65	3982.64	0	1.8	55	391.1
>sp|O76096|CYTF_HUMAN Cystatin-F OS=Homo sapiens GN=CST7 PE=1 SV=1	R.YSVEKFNN[+1971.719]C[+57.021]TNDM[+15.995]FLFK.E	HexNAc(5)Hex(5)Fuc(1)	C[+57], M[+16], N[+1972]	1382.24	3	4144.7	4144.69	0	1.5	55	391.35
>sp|O76096|CYTF_HUMAN Cystatin-F OS=Homo sapiens GN=CST7 PE=1 SV=1	R.YSVEKFNN[+892.317]C[+57.021]TNDM[+15.995]FLFK.E	HexNAc(2)Hex(3)	C[+57], M[+16], N[+892]	1022.44	3	3065.3	3065.29	0	1.6	55	450.55
>sp|O76096|CYTF_HUMAN Cystatin-F OS=Homo sapiens GN=CST7 PE=1 SV=1	R.YSVEKFNN[+1809.666]C[+57.021]TNDM[+15.995]FLFK.E	HexNAc(5)Hex(4)Fuc(1)	C[+57], M[+16], N[+1810]	1328.22	3	3982.65	3982.64	0	1.6	55	462.86
>sp|O76096|CYTF_HUMAN Cystatin-F OS=Homo sapiens GN=CST7 PE=1 SV=1	R.YSVEKFNN[+1809.666]C[+57.021]TNDM[+15.995]FLFK.E	HexNAc(5)Hex(4)Fuc(1)	C[+57], M[+16], N[+1810]	1328.22	3	3982.65	3982.64	0	1.8	55	470.65
>sp|O76096|CYTF_HUMAN Cystatin-F OS=Homo sapiens GN=CST7 PE=1 SV=1	R.YSVEKFNN[+1419.502]C[+57.021]TNDMFLFKESR.I	HexNAc(3)Hex(5)	C[+57], N[+1420]	987.922	4	3948.66	3948.66	0	2.3	55	209.32
>sp|O76096|CYTF_HUMAN Cystatin-F OS=Homo sapiens GN=CST7 PE=1 SV=1	R.YSVEKFNN[+1419.502]C[+57.021]TNDMFLFKESR.I	HexNAc(3)Hex(5)	C[+57], N[+1420]	987.922	4	3948.66	3948.66	0	2.3	55	216.41
>sp|O76096|CYTF_HUMAN Cystatin-F OS=Homo sapiens GN=CST7 PE=1 SV=1	R.YSVEKFNN[+1257.449]C[+57.021]TNDMFLFKESR.I	HexNAc(3)Hex(4)	C[+57], N[+1257]	947.408	4	3786.61	3786.6	0	2.3	55	221.89
>sp|O76096|CYTF_HUMAN Cystatin-F OS=Homo sapiens GN=CST7 PE=1 SV=1	R.YSVEKFNN[+1054.370]C[+57.021]TNDMFLFKESR.I	HexNAc(2)Hex(4)	C[+57], N[+1054]	896.636	4	3583.52	3583.52	0	0.1	55	225.62
>sp|O76096|CYTF_HUMAN Cystatin-F OS=Homo sapiens GN=CST7 PE=1 SV=1	R.YSVEKFNN[+1054.370]C[+57.021]TNDMFLFKESR.I	HexNAc(2)Hex(4)	C[+57], N[+1054]	1195.18	3	3583.53	3583.52	0	1.8	55	231.02
>sp|O76096|CYTF_HUMAN Cystatin-F OS=Homo sapiens GN=CST7 PE=1 SV=1	R.YSVEKFNN[+892.317]C[+57.021]TNDMFLFKESR.I	HexNAc(2)Hex(3)	C[+57], N[+892]	856.124	4	3421.47	3421.47	0	0.7	55	300.59
>sp|O76096|CYTF_HUMAN Cystatin-F OS=Homo sapiens GN=CST7 PE=1 SV=1	R.YSVEKFNN[+1054.370]C[+57.021]TNDMFLFKESR.I	HexNAc(2)Hex(4)	C[+57], N[+1054]	896.638	4	3583.53	3583.52	0	1.3	55	314.76
>sp|O76096|CYTF_HUMAN Cystatin-F OS=Homo sapiens GN=CST7 PE=1 SV=1	R.YSVEKFNN[+1663.608]C[+57.021]TNDMFLFKESR.I	HexNAc(5)Hex(4)	C[+57], N[+1664]	1048.95	4	4192.77	4192.76	0	1.3	55	345.88
>sp|O76096|CYTF_HUMAN Cystatin-F OS=Homo sapiens GN=CST7 PE=1 SV=1	R.YSVEKFNN[+1054.370]C[+57.021]TNDMFLFKESR.I	HexNAc(2)Hex(4)	C[+57], N[+1054]	896.638	4	3583.53	3583.52	0	1.3	55	386.98
>sp|O76096|CYTF_HUMAN Cystatin-F OS=Homo sapiens GN=CST7 PE=1 SV=1	R.YSVEKFNN[+1054.370]C[+57.021]TNDMFLFKESR.I	HexNAc(2)Hex(4)	C[+57], N[+1054]	896.638	4	3583.53	3583.52	0	1.3	55	387.44
>sp|O76096|CYTF_HUMAN Cystatin-F OS=Homo sapiens GN=CST7 PE=1 SV=1	R.YSVEKFNN[+1054.370]C[+57.021]TNDMFLFKESR.I	HexNAc(2)Hex(4)	C[+57], N[+1054]	896.638	4	3583.53	3583.52	0	1.6	55	495.88
>sp|O76096|CYTF_HUMAN Cystatin-F OS=Homo sapiens GN=CST7 PE=1 SV=1	R.YSVEKFNN[+1054.370]C[+57.021]TNDMFLFKESR.I	HexNAc(2)Hex(4)	C[+57], N[+1054]	896.638	4	3583.53	3583.52	0	1.6	55	497.23
>sp|O76096|CYTF_HUMAN Cystatin-F OS=Homo sapiens GN=CST7 PE=1 SV=1	R.YSVEKFNN[+1054.370]C[+57.021]TNDMFLFKESR.I	HexNAc(2)Hex(4)	C[+57], N[+1054]	896.638	4	3583.53	3583.52	0	1.6	55	615.8
>sp|O76096|CYTF_HUMAN Cystatin-F OS=Homo sapiens GN=CST7 PE=1 SV=1	R.YSVEKFNN[+1054.370]C[+57.021]TNDMFLFKESR.I	HexNAc(2)Hex(4)	C[+57], N[+1054]	896.638	4	3583.53	3583.52	0	1.6	55	620.06
>sp|O76096|CYTF_HUMAN Cystatin-F OS=Homo sapiens GN=CST7 PE=1 SV=1	R.YSVEKFNN[+876.322]C[+57.021]TNDM[+15.995]FLFKESR.I	HexNAc(2)Hex(2)Fuc(1)	C[+57], M[+16], N[+876]	856.124	4	3421.47	3421.47	0	0.7	55	205.84
>sp|O76096|CYTF_HUMAN Cystatin-F OS=Homo sapiens GN=CST7 PE=1 SV=1	R.YSVEKFNN[+1864.634]C[+57.021]TNDM[+15.995]FLFKESR.I	HexNAc(2)Hex(9)	C[+57], M[+16], N[+1865]	1103.2	4	4409.79	4409.78	0	1.3	55	241.25
>sp|O76096|CYTF_HUMAN Cystatin-F OS=Homo sapiens GN=CST7 PE=1 SV=1	R.YSVEKFNN[+2059.735]C[+57.021]TNDM[+15.995]FLFKESR.I	HexNAc(4)Hex(5)Fuc(1)NeuAc(1)	C[+57], M[+16], N[+2060]	1151.98	4	4604.89	4604.88	0	2.2	55	246.2
>sp|O76096|CYTF_HUMAN Cystatin-F OS=Homo sapiens GN=CST7 PE=1 SV=1	R.YSVEKFNN[+1864.634]C[+57.021]TNDM[+15.995]FLFKESR.I	HexNAc(2)Hex(9)	C[+57], M[+16], N[+1865]	1103.2	4	4409.79	4409.78	0	1.3	55	287.89
>sp|O76096|CYTF_HUMAN Cystatin-F OS=Homo sapiens GN=CST7 PE=1 SV=1	R.YSVEKFNN[+1694.603]C[+57.021]TNDM[+15.995]FLFKESR.I	HexNAc(3)Hex(4)Fuc(1)NeuAc(1)	C[+57], M[+16], N[+1695]	1060.69	4	4239.76	4239.75	0	1.5	55	291.57
>sp|O76096|CYTF_HUMAN Cystatin-F OS=Homo sapiens GN=CST7 PE=1 SV=1	R.YSVEKFNN[+1971.719]C[+57.021]TNDM[+15.995]FLFKESR.I	HexNAc(5)Hex(5)Fuc(1)	C[+57], M[+16], N[+1972]	1129.97	4	4516.88	4516.87	0	2.1	55	291.88
>sp|O76096|CYTF_HUMAN Cystatin-F OS=Homo sapiens GN=CST7 PE=1 SV=1	R.YSVEKFNN[+892.317]C[+57.021]TNDM[+15.995]FLFKESR.I	HexNAc(2)Hex(3)	C[+57], M[+16], N[+892]	860.123	4	3437.47	3437.47	0	0.9	55	312.41
>sp|O76096|CYTF_HUMAN Cystatin-F OS=Homo sapiens GN=CST7 PE=1 SV=1	R.YSVEKFNN[+1241.454]C[+57.021]TNDM[+15.995]FLFKESR.I	HexNAc(3)Hex(3)Fuc(1)	C[+57], M[+16], N[+1241]	947.408	4	3786.61	3786.6	0	2.3	55	360.66
>sp|O76096|CYTF_HUMAN Cystatin-F OS=Homo sapiens GN=CST7 PE=1 SV=1	R.YSVEKFNN[+1444.534]C[+57.021]TNDM[+15.995]FLFKESR.I	HexNAc(4)Hex(3)Fuc(1)	C[+57], M[+16], N[+1445]	998.178	4	3989.69	3989.68	0	1.4	55	367.78
>sp|O76096|CYTF_HUMAN Cystatin-F OS=Homo sapiens GN=CST7 PE=1 SV=1	R.YSVEKFNN[+1971.719]C[+57.021]TNDM[+15.995]FLFKESR.I	HexNAc(5)Hex(5)Fuc(1)	C[+57], M[+16], N[+1972]	1129.97	4	4516.88	4516.87	0	2.1	55	368.83
>sp|O76096|CYTF_HUMAN Cystatin-F OS=Homo sapiens GN=CST7 PE=1 SV=1	R.YSVEKFNN[+1647.613]C[+57.021]TNDM[+15.995]FLFKESR.I	HexNAc(5)Hex(3)Fuc(1)	C[+57], M[+16], N[+1648]	1048.95	4	4192.77	4192.76	0	1.3	55	370.46
>sp|O76096|CYTF_HUMAN Cystatin-F OS=Homo sapiens GN=CST7 PE=1 SV=1	R.YSVEKFNN[+1444.534]C[+57.021]TNDM[+15.995]FLFKESR.I	HexNAc(4)Hex(3)Fuc(1)	C[+57], M[+16], N[+1445]	998.178	4	3989.69	3989.68	0	1.4	55	374.96
>sp|O76096|CYTF_HUMAN Cystatin-F OS=Homo sapiens GN=CST7 PE=1 SV=1	R.YSVEKFNN[+1864.634]C[+57.021]TNDM[+15.995]FLFKESR.I	HexNAc(2)Hex(9)	C[+57], M[+16], N[+1865]	1103.2	4	4409.79	4409.78	0	1.3	55	391.61
>sp|O76096|CYTF_HUMAN Cystatin-F OS=Homo sapiens GN=CST7 PE=1 SV=1	R.YSVEKFNN[+1241.454]C[+57.021]TNDM[+15.995]FLFKESR.I	HexNAc(3)Hex(3)Fuc(1)	C[+57], M[+16], N[+1241]	947.408	4	3786.61	3786.6	0	2.3	55	391.88
>sp|O76096|CYTF_HUMAN Cystatin-F OS=Homo sapiens GN=CST7 PE=1 SV=1	R.YSVEKFNN[+1403.507]C[+57.021]TNDM[+15.995]FLFKESR.I	HexNAc(3)Hex(4)Fuc(1)	C[+57], M[+16], N[+1404]	987.922	4	3948.66	3948.66	0	2.3	55	399.89
>sp|O76096|CYTF_HUMAN Cystatin-F OS=Homo sapiens GN=CST7 PE=1 SV=1	R.YSVEKFNN[+892.317]C[+57.021]TNDM[+15.995]FLFKESR.I	HexNAc(2)Hex(3)	C[+57], M[+16], N[+892]	860.123	4	3437.47	3437.47	0	0.9	55	420.86
>sp|O76096|CYTF_HUMAN Cystatin-F OS=Homo sapiens GN=CST7 PE=1 SV=1	R.YSVEKFNN[+1216.423]C[+57.021]TNDM[+15.995]FLFKESR.I	HexNAc(2)Hex(5)	C[+57], M[+16], N[+1216]	941.149	4	3761.57	3761.57	0	0.6	55	422.1
>sp|O76096|CYTF_HUMAN Cystatin-F OS=Homo sapiens GN=CST7 PE=1 SV=1	R.YSVEKFNN[+892.317]C[+57.021]TNDM[+15.995]FLFKESR.I	HexNAc(2)Hex(3)	C[+57], M[+16], N[+892]	860.123	4	3437.47	3437.47	0	0.9	55	451.12
>sp|O76096|CYTF_HUMAN Cystatin-F OS=Homo sapiens GN=CST7 PE=1 SV=1	R.YSVEKFNN[+1444.534]C[+57.021]TNDM[+15.995]FLFKESR.I	HexNAc(4)Hex(3)Fuc(1)	C[+57], M[+16], N[+1445]	998.178	4	3989.69	3989.68	0	1.4	55	465.51
>sp|O76096|CYTF_HUMAN Cystatin-F OS=Homo sapiens GN=CST7 PE=1 SV=1	R.YSVEKFNN[+1647.613]C[+57.021]TNDM[+15.995]FLFKESR.I	HexNAc(5)Hex(3)Fuc(1)	C[+57], M[+16], N[+1648]	1048.95	4	4192.77	4192.76	0	1.3	55	503.56
>sp|O76096|CYTF_HUMAN Cystatin-F OS=Homo sapiens GN=CST7 PE=1 SV=1	R.YSVEKFNN[+1971.719]C[+57.021]TNDM[+15.995]FLFKESR.I	HexNAc(5)Hex(5)Fuc(1)	C[+57], M[+16], N[+1972]	1129.97	4	4516.88	4516.87	0	2.1	55	520.27
>sp|O76096|CYTF_HUMAN Cystatin-F OS=Homo sapiens GN=CST7 PE=1 SV=1	R.YSVEKFNN[+876.322]C[+57.021]TNDM[+15.995]FLFKESR.I	HexNAc(2)Hex(2)Fuc(1)	C[+57], M[+16], N[+876]	856.124	4	3421.47	3421.47	0	0.7	55	533.69
>sp|O76096|CYTF_HUMAN Cystatin-F OS=Homo sapiens GN=CST7 PE=1 SV=1	R.YSVEKFNN[+1444.534]C[+57.021]TNDM[+15.995]FLFKESR.I	HexNAc(4)Hex(3)Fuc(1)	C[+57], M[+16], N[+1445]	998.178	4	3989.69	3989.68	0	1.4	55	570.16
>sp|O76096|CYTF_HUMAN Cystatin-F OS=Homo sapiens GN=CST7 PE=1 SV=1	R.YSVEKFNN[+1971.719]C[+57.021]TNDM[+15.995]FLFKESR.I	HexNAc(5)Hex(5)Fuc(1)	C[+57], M[+16], N[+1972]	1129.97	4	4516.88	4516.87	0	2.1	55	646.94
>sp|O76096|CYTF_HUMAN Cystatin-F OS=Homo sapiens GN=CST7 PE=1 SV=1	R.YSVEKFNN[+1216.423]C[+57.021]TNDM[+15.995]FLFKESR.I	HexNAc(2)Hex(5)	C[+57], M[+16], N[+1216]	941.149	4	3761.57	3761.57	0	0.6	55	747.34
>sp|O76096|CYTF_HUMAN Cystatin-F OS=Homo sapiens GN=CST7 PE=1 SV=1	R.YSVEKFNN[+1216.423]C[+57.021]TNDM[+15.995]FLFKESR.I	HexNAc(2)Hex(5)	C[+57], M[+16], N[+1216]	941.149	4	3761.57	3761.57	0	0.6	55	776.62
>sp|O76096|CYTF_HUMAN Cystatin-F OS=Homo sapiens GN=CST7 PE=1 SV=1	R.YSVEKFNN[+892.317]C[+57.021]TNDM[+15.995]FLFKESR.I	HexNAc(2)Hex(3)	C[+57], M[+16], N[+892]	860.123	4	3437.47	3437.47	0	0.9	55	785.17
>sp|O76096|CYTF_HUMAN Cystatin-F OS=Homo sapiens GN=CST7 PE=1 SV=1	R.YSVEKFNN[+1216.423]C[+57.021]TNDM[+15.995]FLFKESR.I	HexNAc(2)Hex(5)	C[+57], M[+16], N[+1216]	941.149	4	3761.57	3761.57	0	0.6	55	1044.33
>sp|O76096|CYTF_HUMAN Cystatin-F OS=Homo sapiens GN=CST7 PE=1 SV=1	K.FNN[+1054.370]C[+57.021]TNDMFLFK.E	HexNAc(2)Hex(4)	C[+57], N[+1054]	1303.03	2	2605.05	2605.05	0	1.3	60	210.66
>sp|O76096|CYTF_HUMAN Cystatin-F OS=Homo sapiens GN=CST7 PE=1 SV=1	K.FNN[+1054.370]C[+57.021]TNDMFLFK.E	HexNAc(2)Hex(4)	C[+57], N[+1054]	1303.03	2	2605.05	2605.05	0	1.3	60	243.4
>sp|O76096|CYTF_HUMAN Cystatin-F OS=Homo sapiens GN=CST7 PE=1 SV=1	K.FNN[+1647.613]C[+57.021]TNDM[+15.995]FLFK.E	HexNAc(5)Hex(3)Fuc(1)	C[+57], M[+16], N[+1648]	1072.1	3	3214.28	3214.28	0	-1	60	200.31
>sp|O76096|CYTF_HUMAN Cystatin-F OS=Homo sapiens GN=CST7 PE=1 SV=1	K.FNN[+1809.666]C[+57.021]TNDM[+15.995]FLFK.E	HexNAc(5)Hex(4)Fuc(1)	C[+57], M[+16], N[+1810]	1126.12	3	3376.34	3376.34	0	1	60	209.55
>sp|O76096|CYTF_HUMAN Cystatin-F OS=Homo sapiens GN=CST7 PE=1 SV=1	K.FNN[+1647.613]C[+57.021]TNDM[+15.995]FLFK.E	HexNAc(5)Hex(3)Fuc(1)	C[+57], M[+16], N[+1648]	1072.1	3	3214.28	3214.28	0	-1	60	233.24
>sp|O76096|CYTF_HUMAN Cystatin-F OS=Homo sapiens GN=CST7 PE=1 SV=1	K.FNN[+1971.719]C[+57.021]TNDM[+15.995]FLFK.E	HexNAc(5)Hex(5)Fuc(1)	C[+57], M[+16], N[+1972]	1180.14	3	3538.39	3538.39	0	0.9	60	259.5
>sp|O76096|CYTF_HUMAN Cystatin-F OS=Homo sapiens GN=CST7 PE=1 SV=1	K.FNN[+1647.613]C[+57.021]TNDM[+15.995]FLFK.E	HexNAc(5)Hex(3)Fuc(1)	C[+57], M[+16], N[+1648]	1072.1	3	3214.28	3214.28	0	-1	60	316.03
>sp|O76096|CYTF_HUMAN Cystatin-F OS=Homo sapiens GN=CST7 PE=1 SV=1	K.FNN[+1809.666]C[+57.021]TNDM[+15.995]FLFK.E	HexNAc(5)Hex(4)Fuc(1)	C[+57], M[+16], N[+1810]	1126.12	3	3376.34	3376.34	0	1	60	326.91
>sp|O76096|CYTF_HUMAN Cystatin-F OS=Homo sapiens GN=CST7 PE=1 SV=1	K.FNN[+892.317]C[+57.021]TNDM[+15.995]FLFK.E	HexNAc(2)Hex(3)	C[+57], M[+16], N[+892]	1230	2	2458.99	2458.99	0	1.1	60	353.72
>sp|O76096|CYTF_HUMAN Cystatin-F OS=Homo sapiens GN=CST7 PE=1 SV=1	K.FNN[+892.317]C[+57.021]TNDMFLFKESR.I	HexNAc(2)Hex(3)	C[+57], N[+892]	939.062	3	2815.17	2815.17	0	0.5	60	300.58
>sp|O76096|CYTF_HUMAN Cystatin-F OS=Homo sapiens GN=CST7 PE=1 SV=1	K.FNN[+1054.370]C[+57.021]TNDMFLFKESR.I	HexNAc(2)Hex(4)	C[+57], N[+1054]	993.08	3	2977.22	2977.22	0	0.5	60	314.97
>sp|O76096|CYTF_HUMAN Cystatin-F OS=Homo sapiens GN=CST7 PE=1 SV=1	K.FNN[+1054.370]C[+57.021]TNDMFLFKESR.I	HexNAc(2)Hex(4)	C[+57], N[+1054]	993.08	3	2977.22	2977.22	0	0.5	60	316.37
>sp|O76096|CYTF_HUMAN Cystatin-F OS=Homo sapiens GN=CST7 PE=1 SV=1	K.FNN[+1054.370]C[+57.021]TNDMFLFKESR.I	HexNAc(2)Hex(4)	C[+57], N[+1054]	993.08	3	2977.22	2977.22	0	0.5	60	330.98
>sp|O76096|CYTF_HUMAN Cystatin-F OS=Homo sapiens GN=CST7 PE=1 SV=1	K.FNN[+1054.370]C[+57.021]TNDMFLFKESR.I	HexNAc(2)Hex(4)	C[+57], N[+1054]	993.08	3	2977.22	2977.22	0	0.5	60	374.32
>sp|O76096|CYTF_HUMAN Cystatin-F OS=Homo sapiens GN=CST7 PE=1 SV=1	K.FNN[+1378.476]C[+57.021]TNDM[+15.995]FLFKESR.I	HexNAc(2)Hex(6)	C[+57], M[+16], N[+1378]	1106.45	3	3317.33	3317.32	0	1.6	60	220.98
>sp|O76096|CYTF_HUMAN Cystatin-F OS=Homo sapiens GN=CST7 PE=1 SV=1	K.FNN[+1241.454]C[+57.021]TNDM[+15.995]FLFKESR.I	HexNAc(3)Hex(3)Fuc(1)	C[+57], M[+16], N[+1241]	1060.77	3	3180.31	3180.3	0	1.2	60	245.41
>sp|O76096|CYTF_HUMAN Cystatin-F OS=Homo sapiens GN=CST7 PE=1 SV=1	K.FNN[+1606.587]C[+57.021]TNDM[+15.995]FLFKESR.I	HexNAc(4)Hex(4)Fuc(1)	C[+57], M[+16], N[+1607]	1182.48	3	3545.44	3545.43	0	0.9	60	248.35
>sp|O76096|CYTF_HUMAN Cystatin-F OS=Homo sapiens GN=CST7 PE=1 SV=1	K.FNN[+1971.719]C[+57.021]TNDM[+15.995]FLFKESR.I	HexNAc(5)Hex(5)Fuc(1)	C[+57], M[+16], N[+1972]	1304.2	3	3910.57	3910.57	0	1.5	60	257.6
>sp|O76096|CYTF_HUMAN Cystatin-F OS=Homo sapiens GN=CST7 PE=1 SV=1	K.FNN[+1647.613]C[+57.021]TNDM[+15.995]FLFKESR.I	HexNAc(5)Hex(3)Fuc(1)	C[+57], M[+16], N[+1648]	1196.16	3	3586.46	3586.46	0	0.9	60	258.96
>sp|O76096|CYTF_HUMAN Cystatin-F OS=Homo sapiens GN=CST7 PE=1 SV=1	K.FNN[+1971.719]C[+57.021]TNDM[+15.995]FLFKESR.I	HexNAc(5)Hex(5)Fuc(1)	C[+57], M[+16], N[+1972]	1304.2	3	3910.57	3910.57	0	1.8	60	270.3
>sp|O76096|CYTF_HUMAN Cystatin-F OS=Homo sapiens GN=CST7 PE=1 SV=1	K.FNN[+1864.634]C[+57.021]TNDM[+15.995]FLFKESR.I	HexNAc(2)Hex(9)	C[+57], M[+16], N[+1865]	1268.5	3	3803.49	3803.48	0	1.1	60	273.75
>sp|O76096|CYTF_HUMAN Cystatin-F OS=Homo sapiens GN=CST7 PE=1 SV=1	K.FNN[+1971.719]C[+57.021]TNDM[+15.995]FLFKESR.I	HexNAc(5)Hex(5)Fuc(1)	C[+57], M[+16], N[+1972]	1304.2	3	3910.57	3910.57	0	1.8	60	291.2
>sp|O76096|CYTF_HUMAN Cystatin-F OS=Homo sapiens GN=CST7 PE=1 SV=1	K.FNN[+1809.666]C[+57.021]TNDM[+15.995]FLFKESR.I	HexNAc(5)Hex(4)Fuc(1)	C[+57], M[+16], N[+1810]	1250.18	3	3748.52	3748.51	0	0.9	60	294.75
>sp|O76096|CYTF_HUMAN Cystatin-F OS=Homo sapiens GN=CST7 PE=1 SV=1	K.FNN[+1444.534]C[+57.021]TNDM[+15.995]FLFKESR.I	HexNAc(4)Hex(3)Fuc(1)	C[+57], M[+16], N[+1445]	1128.47	3	3383.38	3383.38	0	1	60	296.03
>sp|O76096|CYTF_HUMAN Cystatin-F OS=Homo sapiens GN=CST7 PE=1 SV=1	K.FNN[+1702.581]C[+57.021]TNDM[+15.995]FLFKESR.I	HexNAc(2)Hex(8)	C[+57], M[+16], N[+1703]	1214.48	3	3641.43	3641.43	0	1.6	60	306.94
>sp|O76096|CYTF_HUMAN Cystatin-F OS=Homo sapiens GN=CST7 PE=1 SV=1	K.FNN[+1606.587]C[+57.021]TNDM[+15.995]FLFKESR.I	HexNAc(4)Hex(4)Fuc(1)	C[+57], M[+16], N[+1607]	1182.48	3	3545.44	3545.43	0	0.9	60	307.27
>sp|O76096|CYTF_HUMAN Cystatin-F OS=Homo sapiens GN=CST7 PE=1 SV=1	K.FNN[+1540.529]C[+57.021]TNDM[+15.995]FLFKESR.I	HexNAc(2)Hex(7)	C[+57], M[+16], N[+1541]	1160.46	3	3479.38	3479.38	0	0.9	60	313.32
>sp|O76096|CYTF_HUMAN Cystatin-F OS=Homo sapiens GN=CST7 PE=1 SV=1	K.FNN[+1864.634]C[+57.021]TNDM[+15.995]FLFKESR.I	HexNAc(2)Hex(9)	C[+57], M[+16], N[+1865]	1268.5	3	3803.49	3803.48	0	1.1	60	315.06
>sp|O76096|CYTF_HUMAN Cystatin-F OS=Homo sapiens GN=CST7 PE=1 SV=1	K.FNN[+1971.719]C[+57.021]TNDM[+15.995]FLFKESR.I	HexNAc(5)Hex(5)Fuc(1)	C[+57], M[+16], N[+1972]	1304.2	3	3910.57	3910.57	0	1.5	60	336.23
>sp|O76096|CYTF_HUMAN Cystatin-F OS=Homo sapiens GN=CST7 PE=1 SV=1	K.FNN[+1241.454]C[+57.021]TNDM[+15.995]FLFKESR.I	HexNAc(3)Hex(3)Fuc(1)	C[+57], M[+16], N[+1241]	1060.77	3	3180.31	3180.3	0	1.2	60	338.2
>sp|O76096|CYTF_HUMAN Cystatin-F OS=Homo sapiens GN=CST7 PE=1 SV=1	K.FNN[+1809.666]C[+57.021]TNDM[+15.995]FLFKESR.I	HexNAc(5)Hex(4)Fuc(1)	C[+57], M[+16], N[+1810]	1250.18	3	3748.52	3748.51	0	0.9	60	347.86
>sp|O76096|CYTF_HUMAN Cystatin-F OS=Homo sapiens GN=CST7 PE=1 SV=1	K.FNN[+1378.476]C[+57.021]TNDM[+15.995]FLFKESR.I	HexNAc(2)Hex(6)	C[+57], M[+16], N[+1378]	1106.45	3	3317.33	3317.32	0	1.6	60	357.16
>sp|O76096|CYTF_HUMAN Cystatin-F OS=Homo sapiens GN=CST7 PE=1 SV=1	K.FNN[+892.317]C[+57.021]TNDM[+15.995]FLFKESR.I	HexNAc(2)Hex(3)	C[+57], M[+16], N[+892]	944.393	3	2831.17	2831.16	0	0.4	60	357.41
>sp|O76096|CYTF_HUMAN Cystatin-F OS=Homo sapiens GN=CST7 PE=1 SV=1	K.FNN[+1606.587]C[+57.021]TNDM[+15.995]FLFKESR.I	HexNAc(4)Hex(4)Fuc(1)	C[+57], M[+16], N[+1607]	1182.48	3	3545.44	3545.43	0	0.9	60	358.58
>sp|O76096|CYTF_HUMAN Cystatin-F OS=Homo sapiens GN=CST7 PE=1 SV=1	K.FNN[+1444.534]C[+57.021]TNDM[+15.995]FLFKESR.I	HexNAc(4)Hex(3)Fuc(1)	C[+57], M[+16], N[+1445]	1128.47	3	3383.38	3383.38	0	1	60	367.71
>sp|O76096|CYTF_HUMAN Cystatin-F OS=Homo sapiens GN=CST7 PE=1 SV=1	K.FNN[+1647.613]C[+57.021]TNDM[+15.995]FLFKESR.I	HexNAc(5)Hex(3)Fuc(1)	C[+57], M[+16], N[+1648]	1196.16	3	3586.46	3586.46	0	0.9	60	376.83
>sp|O76096|CYTF_HUMAN Cystatin-F OS=Homo sapiens GN=CST7 PE=1 SV=1	K.FNN[+1216.423]C[+57.021]TNDM[+15.995]FLFKESR.I	HexNAc(2)Hex(5)	C[+57], M[+16], N[+1216]	1052.43	3	3155.27	3155.27	0	1.3	60	377.95
>sp|O76096|CYTF_HUMAN Cystatin-F OS=Homo sapiens GN=CST7 PE=1 SV=1	K.FNN[+1702.581]C[+57.021]TNDM[+15.995]FLFKESR.I	HexNAc(2)Hex(8)	C[+57], M[+16], N[+1703]	1214.48	3	3641.43	3641.43	0	1.6	60	378.59
>sp|O76096|CYTF_HUMAN Cystatin-F OS=Homo sapiens GN=CST7 PE=1 SV=1	K.FNN[+1971.719]C[+57.021]TNDM[+15.995]FLFKESR.I	HexNAc(5)Hex(5)Fuc(1)	C[+57], M[+16], N[+1972]	1304.2	3	3910.57	3910.57	0	1.8	60	383.56
>sp|O76096|CYTF_HUMAN Cystatin-F OS=Homo sapiens GN=CST7 PE=1 SV=1	K.FNN[+1647.613]C[+57.021]TNDM[+15.995]FLFKESR.I	HexNAc(5)Hex(3)Fuc(1)	C[+57], M[+16], N[+1648]	1196.16	3	3586.46	3586.46	0	0.9	60	412.66
>sp|O76096|CYTF_HUMAN Cystatin-F OS=Homo sapiens GN=CST7 PE=1 SV=1	K.FNN[+1540.529]C[+57.021]TNDM[+15.995]FLFKESR.I	HexNAc(2)Hex(7)	C[+57], M[+16], N[+1541]	1160.46	3	3479.38	3479.38	0	0.9	60	442.43
>sp|O76096|CYTF_HUMAN Cystatin-F OS=Homo sapiens GN=CST7 PE=1 SV=1	K.FNN[+876.322]C[+57.021]TNDM[+15.995]FLFKESR.I	HexNAc(2)Hex(2)Fuc(1)	C[+57], M[+16], N[+876]	939.062	3	2815.17	2815.17	0	0.5	60	442.99
>sp|O76096|CYTF_HUMAN Cystatin-F OS=Homo sapiens GN=CST7 PE=1 SV=1	K.FNN[+876.322]C[+57.021]TNDM[+15.995]FLFKESR.I	HexNAc(2)Hex(2)Fuc(1)	C[+57], M[+16], N[+876]	939.062	3	2815.17	2815.17	0	0.5	60	448.73
>sp|O76096|CYTF_HUMAN Cystatin-F OS=Homo sapiens GN=CST7 PE=1 SV=1	K.FNN[+1444.534]C[+57.021]TNDM[+15.995]FLFKESR.I	HexNAc(4)Hex(3)Fuc(1)	C[+57], M[+16], N[+1445]	1128.47	3	3383.38	3383.38	0	1	60	455.74
>sp|O76096|CYTF_HUMAN Cystatin-F OS=Homo sapiens GN=CST7 PE=1 SV=1	K.FNN[+1809.666]C[+57.021]TNDM[+15.995]FLFKESR.I	HexNAc(5)Hex(4)Fuc(1)	C[+57], M[+16], N[+1810]	1250.18	3	3748.52	3748.51	0	0.9	60	474.62
>sp|O76096|CYTF_HUMAN Cystatin-F OS=Homo sapiens GN=CST7 PE=1 SV=1	K.FNN[+1971.719]C[+57.021]TNDM[+15.995]FLFKESR.I	HexNAc(5)Hex(5)Fuc(1)	C[+57], M[+16], N[+1972]	1304.2	3	3910.57	3910.57	0	1.8	60	493.8
>sp|O76096|CYTF_HUMAN Cystatin-F OS=Homo sapiens GN=CST7 PE=1 SV=1	K.FNN[+1702.581]C[+57.021]TNDM[+15.995]FLFKESR.I	HexNAc(2)Hex(8)	C[+57], M[+16], N[+1703]	1214.48	3	3641.43	3641.43	0	1.6	60	516.34
>sp|O76096|CYTF_HUMAN Cystatin-F OS=Homo sapiens GN=CST7 PE=1 SV=1	K.FNN[+1864.634]C[+57.021]TNDM[+15.995]FLFKESR.I	HexNAc(2)Hex(9)	C[+57], M[+16], N[+1865]	1268.5	3	3803.49	3803.48	0	1.1	60	522.6
>sp|O76096|CYTF_HUMAN Cystatin-F OS=Homo sapiens GN=CST7 PE=1 SV=1	K.FNN[+1606.587]C[+57.021]TNDM[+15.995]FLFKESR.I	HexNAc(4)Hex(4)Fuc(1)	C[+57], M[+16], N[+1607]	1182.48	3	3545.44	3545.43	0	0.9	60	529.14
>sp|O76096|CYTF_HUMAN Cystatin-F OS=Homo sapiens GN=CST7 PE=1 SV=1	K.FNN[+892.317]C[+57.021]TNDM[+15.995]FLFKESR.I	HexNAc(2)Hex(3)	C[+57], M[+16], N[+892]	944.393	3	2831.17	2831.16	0	0.4	60	536.87
>sp|O76096|CYTF_HUMAN Cystatin-F OS=Homo sapiens GN=CST7 PE=1 SV=1	K.FNN[+1971.719]C[+57.021]TNDM[+15.995]FLFKESR.I	HexNAc(5)Hex(5)Fuc(1)	C[+57], M[+16], N[+1972]	1304.2	3	3910.57	3910.57	0	1.5	60	536.9
>sp|O76096|CYTF_HUMAN Cystatin-F OS=Homo sapiens GN=CST7 PE=1 SV=1	K.FNN[+1241.454]C[+57.021]TNDM[+15.995]FLFKESR.I	HexNAc(3)Hex(3)Fuc(1)	C[+57], M[+16], N[+1241]	1060.77	3	3180.31	3180.3	0	1.2	60	537.42
>sp|O76096|CYTF_HUMAN Cystatin-F OS=Homo sapiens GN=CST7 PE=1 SV=1	K.FNN[+1540.529]C[+57.021]TNDM[+15.995]FLFKESR.I	HexNAc(2)Hex(7)	C[+57], M[+16], N[+1541]	1160.46	3	3479.38	3479.38	0	0.9	60	538.94
>sp|O76096|CYTF_HUMAN Cystatin-F OS=Homo sapiens GN=CST7 PE=1 SV=1	K.FNN[+892.317]C[+57.021]TNDM[+15.995]FLFKESR.I	HexNAc(2)Hex(3)	C[+57], M[+16], N[+892]	944.393	3	2831.17	2831.16	0	0.4	60	564.16
>sp|O76096|CYTF_HUMAN Cystatin-F OS=Homo sapiens GN=CST7 PE=1 SV=1	K.FNN[+1647.613]C[+57.021]TNDM[+15.995]FLFKESR.I	HexNAc(5)Hex(3)Fuc(1)	C[+57], M[+16], N[+1648]	1196.16	3	3586.46	3586.46	0	0.9	60	600.69
>sp|O76096|CYTF_HUMAN Cystatin-F OS=Homo sapiens GN=CST7 PE=1 SV=1	K.FNN[+1971.719]C[+57.021]TNDM[+15.995]FLFKESR.I	HexNAc(5)Hex(5)Fuc(1)	C[+57], M[+16], N[+1972]	1304.2	3	3910.57	3910.57	0	1.5	60	609.69
>sp|O76096|CYTF_HUMAN Cystatin-F OS=Homo sapiens GN=CST7 PE=1 SV=1	K.FNN[+1864.634]C[+57.021]TNDM[+15.995]FLFKESR.I	HexNAc(2)Hex(9)	C[+57], M[+16], N[+1865]	1268.5	3	3803.49	3803.48	0	1.1	60	612.19
>sp|O76096|CYTF_HUMAN Cystatin-F OS=Homo sapiens GN=CST7 PE=1 SV=1	K.FNN[+1216.423]C[+57.021]TNDM[+15.995]FLFKESR.I	HexNAc(2)Hex(5)	C[+57], M[+16], N[+1216]	1052.43	3	3155.27	3155.27	0	1.3	60	628.67
>sp|O76096|CYTF_HUMAN Cystatin-F OS=Homo sapiens GN=CST7 PE=1 SV=1	K.FNN[+1216.423]C[+57.021]TNDM[+15.995]FLFKESR.I	HexNAc(2)Hex(5)	C[+57], M[+16], N[+1216]	1052.43	3	3155.27	3155.27	0	1.3	60	646.85
>sp|O76096|CYTF_HUMAN Cystatin-F OS=Homo sapiens GN=CST7 PE=1 SV=1	K.FNN[+1809.666]C[+57.021]TNDM[+15.995]FLFKESR.I	HexNAc(5)Hex(4)Fuc(1)	C[+57], M[+16], N[+1810]	1250.18	3	3748.52	3748.51	0	0.9	60	652.16
>sp|O76096|CYTF_HUMAN Cystatin-F OS=Homo sapiens GN=CST7 PE=1 SV=1	K.FNN[+876.322]C[+57.021]TNDM[+15.995]FLFKESR.I	HexNAc(2)Hex(2)Fuc(1)	C[+57], M[+16], N[+876]	939.062	3	2815.17	2815.17	0	0.5	60	657.71
>sp|O76096|CYTF_HUMAN Cystatin-F OS=Homo sapiens GN=CST7 PE=1 SV=1	K.FNN[+1444.534]C[+57.021]TNDM[+15.995]FLFKESR.I	HexNAc(4)Hex(3)Fuc(1)	C[+57], M[+16], N[+1445]	1128.47	3	3383.38	3383.38	0	1	60	662.59
>sp|O76096|CYTF_HUMAN Cystatin-F OS=Homo sapiens GN=CST7 PE=1 SV=1	K.FNN[+1702.581]C[+57.021]TNDM[+15.995]FLFKESR.I	HexNAc(2)Hex(8)	C[+57], M[+16], N[+1703]	1214.48	3	3641.43	3641.43	0	1.6	60	719.51
>sp|O76096|CYTF_HUMAN Cystatin-F OS=Homo sapiens GN=CST7 PE=1 SV=1	K.FNN[+1216.423]C[+57.021]TNDM[+15.995]FLFKESR.I	HexNAc(2)Hex(5)	C[+57], M[+16], N[+1216]	1052.43	3	3155.27	3155.27	0	1.3	60	789.31
>sp|O76096|CYTF_HUMAN Cystatin-F OS=Homo sapiens GN=CST7 PE=1 SV=1	K.FNN[+892.317]C[+57.021]TNDM[+15.995]FLFKESR.I	HexNAc(2)Hex(3)	C[+57], M[+16], N[+892]	944.393	3	2831.17	2831.16	0	0.4	60	807.98
>sp|O76096|CYTF_HUMAN Cystatin-F OS=Homo sapiens GN=CST7 PE=1 SV=1	R.LDDC[+57.021]DFQTN[+406.159]HTLK.Q	HexNAc(2)	C[+57], N[+406]	671.632	3	2012.88	2012.88	0	2.4	107	212.6
>sp|O76096|CYTF_HUMAN Cystatin-F OS=Homo sapiens GN=CST7 PE=1 SV=1	R.LDDC[+57.021]DFQTN[+1702.581]HTLK.Q	HexNAc(2)Hex(8)	C[+57], N[+1703]	1103.77	3	3309.3	3309.3	0	-0.5	107	218.89
>sp|O76096|CYTF_HUMAN Cystatin-F OS=Homo sapiens GN=CST7 PE=1 SV=1	R.LDDC[+57.021]DFQTN[+876.322]HTLK.Q	HexNAc(2)Hex(2)Fuc(1)	C[+57], N[+876]	828.352	3	2483.04	2483.04	0	1.3	107	246.84
>sp|O76096|CYTF_HUMAN Cystatin-F OS=Homo sapiens GN=CST7 PE=1 SV=1	R.LDDC[+57.021]DFQTN[+1458.442]HTLK.Q	HexNAc(2)Hex(6)Phospho(1)	C[+57], N[+1458]	1022.39	3	3065.16	3065.16	0	1	107	263.92
>sp|O76096|CYTF_HUMAN Cystatin-F OS=Homo sapiens GN=CST7 PE=1 SV=1	R.LDDC[+57.021]DFQTN[+1216.423]HTLK.Q	HexNAc(2)Hex(5)	C[+57], N[+1216]	941.719	3	2823.14	2823.14	0	1.5	107	286.96
>sp|O76096|CYTF_HUMAN Cystatin-F OS=Homo sapiens GN=CST7 PE=1 SV=1	R.LDDC[+57.021]DFQTN[+876.322]HTLK.Q	HexNAc(2)Hex(2)Fuc(1)	C[+57], N[+876]	828.352	3	2483.04	2483.04	0	1.3	107	295.72
>sp|O76096|CYTF_HUMAN Cystatin-F OS=Homo sapiens GN=CST7 PE=1 SV=1	R.LDDC[+57.021]DFQTN[+1702.581]HTLK.Q	HexNAc(2)Hex(8)	C[+57], N[+1703]	1103.77	3	3309.3	3309.3	0	-0.5	107	333.79
>sp|O76096|CYTF_HUMAN Cystatin-F OS=Homo sapiens GN=CST7 PE=1 SV=1	R.LDDC[+57.021]DFQTN[+1661.521]HTLK.Q	HexNAc(3)Hex(6)Phospho(1)	C[+57], N[+1662]	1090.09	3	3268.24	3268.24	0	1.2	107	340.08
>sp|O76096|CYTF_HUMAN Cystatin-F OS=Homo sapiens GN=CST7 PE=1 SV=1	R.LDDC[+57.021]DFQTN[+1216.423]HTLK.Q	HexNAc(2)Hex(5)	C[+57], N[+1216]	941.719	3	2823.14	2823.14	0	1.5	107	343.55
>sp|O76096|CYTF_HUMAN Cystatin-F OS=Homo sapiens GN=CST7 PE=1 SV=1	R.LDDC[+57.021]DFQTN[+1458.442]HTLK.Q	HexNAc(2)Hex(6)Phospho(1)	C[+57], N[+1458]	1022.39	3	3065.16	3065.16	0	1.7	107	371.79
>sp|O76096|CYTF_HUMAN Cystatin-F OS=Homo sapiens GN=CST7 PE=1 SV=1	R.LDDC[+57.021]DFQTN[+1661.521]HTLK.Q	HexNAc(3)Hex(6)Phospho(1)	C[+57], N[+1662]	1090.09	3	3268.24	3268.24	0	1.2	107	395.72
>sp|O76096|CYTF_HUMAN Cystatin-F OS=Homo sapiens GN=CST7 PE=1 SV=1	R.LDDC[+57.021]DFQTN[+406.159]HTLK.Q	HexNAc(2)	C[+57], N[+406]	671.632	3	2012.88	2012.88	0	2.4	107	408.31
>sp|O76096|CYTF_HUMAN Cystatin-F OS=Homo sapiens GN=CST7 PE=1 SV=1	R.LDDC[+57.021]DFQTN[+1458.442]HTLK.Q	HexNAc(2)Hex(6)Phospho(1)	C[+57], N[+1458]	1022.39	3	3065.16	3065.16	0	1.7	107	424.96
>sp|O76096|CYTF_HUMAN Cystatin-F OS=Homo sapiens GN=CST7 PE=1 SV=1	R.LDDC[+57.021]DFQTN[+1216.423]HTLK.Q	HexNAc(2)Hex(5)	C[+57], N[+1216]	941.719	3	2823.14	2823.14	0	1.5	107	534.79
>sp|O76096|CYTF_HUMAN Cystatin-F OS=Homo sapiens GN=CST7 PE=1 SV=1	R.LDDC[+57.021]DFQTN[+876.322]HTLK.Q	HexNAc(2)Hex(2)Fuc(1)	C[+57], N[+876]	828.352	3	2483.04	2483.04	0	1.3	107	548.13
>sp|O76096|CYTF_HUMAN Cystatin-F OS=Homo sapiens GN=CST7 PE=1 SV=1	R.LDDC[+57.021]DFQTN[+1216.423]HTLK.Q	HexNAc(2)Hex(5)	C[+57], N[+1216]	941.719	3	2823.14	2823.14	0	1.5	107	592.24
>sp|O76096|CYTF_HUMAN Cystatin-F OS=Homo sapiens GN=CST7 PE=1 SV=1	R.LDDC[+57.021]DFQTN[+876.322]HTLK.Q	HexNAc(2)Hex(2)Fuc(1)	C[+57], N[+876]	828.352	3	2483.04	2483.04	0	1.3	107	611.79

## Sheet: L20192001892a
Protein Name	Peptide < ProteinMetrics Confidential >	Glycans NHFAGNa	Modification Type(s)	Observed m/z	z	Observed (M+H)	Calc. mass (M+H)	Off-by-x error	Mass error (ppm)	Starting position	Score
>sp|O76096|CYTF_HUMAN Cystatin-F OS=Homo sapiens GN=CST7 PE=1 SV=1	R.YSVEKFNN[+1864.634]C[+57.021]TNDM[+15.995]FLFK.E	HexNAc(2)Hex(9)	C[+57], M[+16], N[+1865]	1346.54	3	4037.61	4037.61	0	1	55	229.23
>sp|O76096|CYTF_HUMAN Cystatin-F OS=Homo sapiens GN=CST7 PE=1 SV=1	R.YSVEKFNN[+1864.634]C[+57.021]TNDM[+15.995]FLFK.E	HexNAc(2)Hex(9)	C[+57], M[+16], N[+1865]	1346.54	3	4037.61	4037.61	0	1	55	295.84
>sp|O76096|CYTF_HUMAN Cystatin-F OS=Homo sapiens GN=CST7 PE=1 SV=1	R.YSVEKFNN[+1864.634]C[+57.021]TNDM[+15.995]FLFKESR.I	HexNAc(2)Hex(9)	C[+57], M[+16], N[+1865]	1103.2	4	4409.79	4409.78	0	2.2	55	200.8
>sp|O76096|CYTF_HUMAN Cystatin-F OS=Homo sapiens GN=CST7 PE=1 SV=1	R.YSVEKFNN[+1702.581]C[+57.021]TNDM[+15.995]FLFKESR.I	HexNAc(2)Hex(8)	C[+57], M[+16], N[+1703]	1062.69	4	4247.74	4247.73	0	2.3	55	261.55
>sp|O76096|CYTF_HUMAN Cystatin-F OS=Homo sapiens GN=CST7 PE=1 SV=1	R.YSVEKFNN[+1864.634]C[+57.021]TNDM[+15.995]FLFKESR.I	HexNAc(2)Hex(9)	C[+57], M[+16], N[+1865]	1103.2	4	4409.79	4409.78	0	2.6	55	287.29
>sp|O76096|CYTF_HUMAN Cystatin-F OS=Homo sapiens GN=CST7 PE=1 SV=1	R.YSVEKFNN[+1864.634]C[+57.021]TNDM[+15.995]FLFKESR.I	HexNAc(2)Hex(9)	C[+57], M[+16], N[+1865]	1103.2	4	4409.79	4409.78	0	2.2	55	324.08
>sp|O76096|CYTF_HUMAN Cystatin-F OS=Homo sapiens GN=CST7 PE=1 SV=1	R.YSVEKFNN[+1702.581]C[+57.021]TNDM[+15.995]FLFKESR.I	HexNAc(2)Hex(8)	C[+57], M[+16], N[+1703]	1062.69	4	4247.74	4247.73	0	2.3	55	364.23
>sp|O76096|CYTF_HUMAN Cystatin-F OS=Homo sapiens GN=CST7 PE=1 SV=1	R.YSVEKFNN[+1864.634]C[+57.021]TNDM[+15.995]FLFKESR.I	HexNAc(2)Hex(9)	C[+57], M[+16], N[+1865]	1103.2	4	4409.79	4409.78	0	2.2	55	386.55
>sp|O76096|CYTF_HUMAN Cystatin-F OS=Homo sapiens GN=CST7 PE=1 SV=1	R.YSVEKFNN[+1864.634]C[+57.021]TNDM[+15.995]FLFKESR.I	HexNAc(2)Hex(9)	C[+57], M[+16], N[+1865]	1103.2	4	4409.79	4409.78	0	1.1	55	390.04
>sp|O76096|CYTF_HUMAN Cystatin-F OS=Homo sapiens GN=CST7 PE=1 SV=1	R.YSVEKFNN[+1864.634]C[+57.021]TNDM[+15.995]FLFKESR.I	HexNAc(2)Hex(9)	C[+57], M[+16], N[+1865]	1103.2	4	4409.79	4409.78	0	1.1	55	412.65
>sp|O76096|CYTF_HUMAN Cystatin-F OS=Homo sapiens GN=CST7 PE=1 SV=1	R.YSVEKFNN[+1864.634]C[+57.021]TNDM[+15.995]FLFKESR.I	HexNAc(2)Hex(9)	C[+57], M[+16], N[+1865]	1103.2	4	4409.79	4409.78	0	2.6	55	456.88
>sp|O76096|CYTF_HUMAN Cystatin-F OS=Homo sapiens GN=CST7 PE=1 SV=1	R.YSVEKFNN[+1864.634]C[+57.021]TNDM[+15.995]FLFKESR.I	HexNAc(2)Hex(9)	C[+57], M[+16], N[+1865]	1103.2	4	4409.79	4409.78	0	2.6	55	505.12
>sp|O76096|CYTF_HUMAN Cystatin-F OS=Homo sapiens GN=CST7 PE=1 SV=1	R.YSVEKFNN[+1864.634]C[+57.021]TNDM[+15.995]FLFKESR.I	HexNAc(2)Hex(9)	C[+57], M[+16], N[+1865]	1103.2	4	4409.79	4409.78	0	1.1	55	568.41
>sp|O76096|CYTF_HUMAN Cystatin-F OS=Homo sapiens GN=CST7 PE=1 SV=1	R.YSVEKFNN[+1702.581]C[+57.021]TNDM[+15.995]FLFKESR.I	HexNAc(2)Hex(8)	C[+57], M[+16], N[+1703]	1062.69	4	4247.74	4247.73	0	2.3	55	594.6
>sp|O76096|CYTF_HUMAN Cystatin-F OS=Homo sapiens GN=CST7 PE=1 SV=1	R.YSVEKFNN[+1864.634]C[+57.021]TNDM[+15.995]FLFKESR.I	HexNAc(2)Hex(9)	C[+57], M[+16], N[+1865]	1103.2	4	4409.79	4409.78	0	1.1	55	629.85
>sp|O76096|CYTF_HUMAN Cystatin-F OS=Homo sapiens GN=CST7 PE=1 SV=1	K.FNN[+1864.634]C[+57.021]TNDM[+15.995]FLFK.E	HexNAc(2)Hex(9)	C[+57], M[+16], N[+1865]	1144.44	3	3431.31	3431.31	0	1.4	60	259.6
>sp|O76096|CYTF_HUMAN Cystatin-F OS=Homo sapiens GN=CST7 PE=1 SV=1	K.FNN[+1971.719]C[+57.021]TNDM[+15.995]FLFKESR.I	HexNAc(5)Hex(5)Fuc(1)	C[+57], M[+16], N[+1972]	1304.2	3	3910.58	3910.57	0	2.6	60	238.23
>sp|O76096|CYTF_HUMAN Cystatin-F OS=Homo sapiens GN=CST7 PE=1 SV=1	K.FNN[+1540.529]C[+57.021]TNDM[+15.995]FLFKESR.I	HexNAc(2)Hex(7)	C[+57], M[+16], N[+1541]	1160.47	3	3479.38	3479.38	0	1.6	60	325.94
>sp|O76096|CYTF_HUMAN Cystatin-F OS=Homo sapiens GN=CST7 PE=1 SV=1	K.FNN[+1864.634]C[+57.021]TNDM[+15.995]FLFKESR.I	HexNAc(2)Hex(9)	C[+57], M[+16], N[+1865]	1268.5	3	3803.49	3803.48	0	1.3	60	330.39
>sp|O76096|CYTF_HUMAN Cystatin-F OS=Homo sapiens GN=CST7 PE=1 SV=1	K.FNN[+1864.634]C[+57.021]TNDM[+15.995]FLFKESR.I	HexNAc(2)Hex(9)	C[+57], M[+16], N[+1865]	1268.5	3	3803.49	3803.48	0	1.3	60	468.3
>sp|O76096|CYTF_HUMAN Cystatin-F OS=Homo sapiens GN=CST7 PE=1 SV=1	K.FNN[+1864.634]C[+57.021]TNDM[+15.995]FLFKESR.I	HexNAc(2)Hex(9)	C[+57], M[+16], N[+1865]	1268.5	3	3803.49	3803.48	0	1.3	60	593.08
>sp|O76096|CYTF_HUMAN Cystatin-F OS=Homo sapiens GN=CST7 PE=1 SV=1	K.FNN[+1864.634]C[+57.021]TNDM[+15.995]FLFKESR.I	HexNAc(2)Hex(9)	C[+57], M[+16], N[+1865]	1268.5	3	3803.49	3803.48	0	1.3	60	609.18
>sp|O76096|CYTF_HUMAN Cystatin-F OS=Homo sapiens GN=CST7 PE=1 SV=1	R.LDDC[+57.021]DFQTN[+1864.634]HTLK.Q	HexNAc(2)Hex(9)	C[+57], N[+1865]	1157.79	3	3471.35	3471.35	0	0	107	222.05
>sp|O76096|CYTF_HUMAN Cystatin-F OS=Homo sapiens GN=CST7 PE=1 SV=1	R.LDDC[+57.021]DFQTN[+1702.581]HTLK.Q	HexNAc(2)Hex(8)	C[+57], N[+1703]	1103.77	3	3309.3	3309.3	0	0.6	107	286.28
>sp|O76096|CYTF_HUMAN Cystatin-F OS=Homo sapiens GN=CST7 PE=1 SV=1	R.LDDC[+57.021]DFQTN[+2026.687]HTLK.Q	HexNAc(2)Hex(10)	C[+57], N[+2027]	1211.81	3	3633.41	3633.4	0	1.1	107	400.15
>sp|O76096|CYTF_HUMAN Cystatin-F OS=Homo sapiens GN=CST7 PE=1 SV=1	R.LDDC[+57.021]DFQTN[+2026.687]HTLK.Q	HexNAc(2)Hex(10)	C[+57], N[+2027]	1211.81	3	3633.41	3633.4	0	1.1	107	456.58
>sp|O76096|CYTF_HUMAN Cystatin-F OS=Homo sapiens GN=CST7 PE=1 SV=1	R.LDDC[+57.021]DFQTN[+1702.581]HTLK.Q	HexNAc(2)Hex(8)	C[+57], N[+1703]	1103.77	3	3309.3	3309.3	0	0.6	107	517.04
>sp|O76096|CYTF_HUMAN Cystatin-F OS=Homo sapiens GN=CST7 PE=1 SV=1	R.LDDC[+57.021]DFQTN[+1702.581]HTLK.Q	HexNAc(2)Hex(8)	C[+57], N[+1703]	1103.77	3	3309.3	3309.3	0	0.6	107	524.94
>sp|O76096|CYTF_HUMAN Cystatin-F OS=Homo sapiens GN=CST7 PE=1 SV=1	R.LDDC[+57.021]DFQTN[+1864.634]HTLK.Q	HexNAc(2)Hex(9)	C[+57], N[+1865]	1157.79	3	3471.35	3471.35	0	0	107	595.24
>sp|O76096|CYTF_HUMAN Cystatin-F OS=Homo sapiens GN=CST7 PE=1 SV=1	R.LDDC[+57.021]DFQTN[+1864.634]HTLK.Q	HexNAc(2)Hex(9)	C[+57], N[+1865]	1157.79	3	3471.35	3471.35	0	0	107	603.93

## Sheet: L20192001893a
Protein Name	Peptide < ProteinMetrics Confidential >	Glycans NHFAGNa	Modification Type(s)	Observed m/z	z	Observed (M+H)	Calc. mass (M+H)	Off-by-x error	Mass error (ppm)	Starting position	Score
>sp|O76096|CYTF_HUMAN Cystatin-F OS=Homo sapiens GN=CST7 PE=1 SV=1	R.YSVEKFNN[+1054.370]C[+57.021]TNDMFLFK.E	HexNAc(2)Hex(4)	C[+57], N[+1054]	1071.12	3	3211.35	3211.35	0	1.6	55	291.67
>sp|O76096|CYTF_HUMAN Cystatin-F OS=Homo sapiens GN=CST7 PE=1 SV=1	R.YSVEKFNN[+1054.370]C[+57.021]TNDMFLFK.E	HexNAc(2)Hex(4)	C[+57], N[+1054]	1071.12	3	3211.35	3211.35	0	1.4	55	302.16
>sp|O76096|CYTF_HUMAN Cystatin-F OS=Homo sapiens GN=CST7 PE=1 SV=1	R.YSVEKFNN[+1054.370]C[+57.021]TNDMFLFK.E	HexNAc(2)Hex(4)	C[+57], N[+1054]	1071.12	3	3211.35	3211.35	0	1.6	55	317.52
>sp|O76096|CYTF_HUMAN Cystatin-F OS=Homo sapiens GN=CST7 PE=1 SV=1	R.YSVEKFNN[+1054.370]C[+57.021]TNDMFLFK.E	HexNAc(2)Hex(4)	C[+57], N[+1054]	1071.12	3	3211.35	3211.35	0	1.4	55	333.2
>sp|O76096|CYTF_HUMAN Cystatin-F OS=Homo sapiens GN=CST7 PE=1 SV=1	R.YSVEKFNN[+1054.370]C[+57.021]TNDMFLFK.E	HexNAc(2)Hex(4)	C[+57], N[+1054]	1071.12	3	3211.35	3211.35	0	1.4	55	396.58
>sp|O76096|CYTF_HUMAN Cystatin-F OS=Homo sapiens GN=CST7 PE=1 SV=1	R.YSVEKFNN[+1054.370]C[+57.021]TNDMFLFK.E	HexNAc(2)Hex(4)	C[+57], N[+1054]	1071.12	3	3211.35	3211.35	0	1.6	55	408.76
>sp|O76096|CYTF_HUMAN Cystatin-F OS=Homo sapiens GN=CST7 PE=1 SV=1	R.YSVEKFNN[+1054.370]C[+57.021]TNDMFLFK.E	HexNAc(2)Hex(4)	C[+57], N[+1054]	1071.12	3	3211.35	3211.35	0	1.6	55	417.75
>sp|O76096|CYTF_HUMAN Cystatin-F OS=Homo sapiens GN=CST7 PE=1 SV=1	R.YSVEKFNN[+892.317]C[+57.021]TNDM[+15.995]FLFK.E	HexNAc(2)Hex(3)	C[+57], M[+16], N[+892]	1022.44	3	3065.29	3065.29	0	1.2	55	210.18
>sp|O76096|CYTF_HUMAN Cystatin-F OS=Homo sapiens GN=CST7 PE=1 SV=1	R.YSVEKFNN[+730.264]C[+57.021]TNDM[+15.995]FLFK.E	HexNAc(2)Hex(2)	C[+57], M[+16], N[+730]	968.418	3	2903.24	2903.24	0	0.6	55	238.58
>sp|O76096|CYTF_HUMAN Cystatin-F OS=Homo sapiens GN=CST7 PE=1 SV=1	R.YSVEKFNN[+730.264]C[+57.021]TNDM[+15.995]FLFK.E	HexNAc(2)Hex(2)	C[+57], M[+16], N[+730]	968.418	3	2903.24	2903.24	0	0.6	55	378.26
>sp|O76096|CYTF_HUMAN Cystatin-F OS=Homo sapiens GN=CST7 PE=1 SV=1	R.YSVEKFNN[+876.322]C[+57.021]TNDM[+15.995]FLFK.E	HexNAc(2)Hex(2)Fuc(1)	C[+57], M[+16], N[+876]	1017.1	3	3049.3	3049.3	0	1.3	55	434.45
>sp|O76096|CYTF_HUMAN Cystatin-F OS=Homo sapiens GN=CST7 PE=1 SV=1	R.YSVEKFNN[+892.317]C[+57.021]TNDM[+15.995]FLFK.E	HexNAc(2)Hex(3)	C[+57], M[+16], N[+892]	1022.44	3	3065.29	3065.29	0	1.2	55	459.21
>sp|O76096|CYTF_HUMAN Cystatin-F OS=Homo sapiens GN=CST7 PE=1 SV=1	R.YSVEKFNN[+876.322]C[+57.021]TNDM[+15.995]FLFK.E	HexNAc(2)Hex(2)Fuc(1)	C[+57], M[+16], N[+876]	1017.1	3	3049.3	3049.3	0	1.3	55	616.86
>sp|O76096|CYTF_HUMAN Cystatin-F OS=Homo sapiens GN=CST7 PE=1 SV=1	R.YSVEKFNN[+876.322]C[+57.021]TNDM[+15.995]FLFK.E	HexNAc(2)Hex(2)Fuc(1)	C[+57], M[+16], N[+876]	1017.1	3	3049.3	3049.3	0	1.3	55	709.2
>sp|O76096|CYTF_HUMAN Cystatin-F OS=Homo sapiens GN=CST7 PE=1 SV=1	R.YSVEKFNN[+876.322]C[+57.021]TNDM[+15.995]FLFK.E	HexNAc(2)Hex(2)Fuc(1)	C[+57], M[+16], N[+876]	1017.1	3	3049.3	3049.3	0	1.3	55	900.75
>sp|O76096|CYTF_HUMAN Cystatin-F OS=Homo sapiens GN=CST7 PE=1 SV=1	R.YSVEKFNN[+1054.370]C[+57.021]TNDMFLFKESR.I	HexNAc(2)Hex(4)	C[+57], N[+1054]	1195.18	3	3583.52	3583.52	0	-0.8	55	210.75
>sp|O76096|CYTF_HUMAN Cystatin-F OS=Homo sapiens GN=CST7 PE=1 SV=1	R.YSVEKFNN[+892.317]C[+57.021]TNDMFLFKESR.I	HexNAc(2)Hex(3)	C[+57], N[+892]	1141.16	3	3421.47	3421.47	0	-0.2	55	258.26
>sp|O76096|CYTF_HUMAN Cystatin-F OS=Homo sapiens GN=CST7 PE=1 SV=1	R.YSVEKFNN[+892.317]C[+57.021]TNDMFLFKESR.I	HexNAc(2)Hex(3)	C[+57], N[+892]	856.123	4	3421.47	3421.47	0	-0.4	55	313.38
>sp|O76096|CYTF_HUMAN Cystatin-F OS=Homo sapiens GN=CST7 PE=1 SV=1	R.YSVEKFNN[+1054.370]C[+57.021]TNDMFLFKESR.I	HexNAc(2)Hex(4)	C[+57], N[+1054]	896.638	4	3583.53	3583.52	0	2	55	410.89
>sp|O76096|CYTF_HUMAN Cystatin-F OS=Homo sapiens GN=CST7 PE=1 SV=1	R.YSVEKFNN[+1054.370]C[+57.021]TNDMFLFKESR.I	HexNAc(2)Hex(4)	C[+57], N[+1054]	896.638	4	3583.53	3583.52	0	2	55	506.22
>sp|O76096|CYTF_HUMAN Cystatin-F OS=Homo sapiens GN=CST7 PE=1 SV=1	R.YSVEKFNN[+1054.370]C[+57.021]TNDMFLFKESR.I	HexNAc(2)Hex(4)	C[+57], N[+1054]	896.638	4	3583.53	3583.52	0	2	55	521.2
>sp|O76096|CYTF_HUMAN Cystatin-F OS=Homo sapiens GN=CST7 PE=1 SV=1	R.YSVEKFNN[+1054.370]C[+57.021]TNDMFLFKESR.I	HexNAc(2)Hex(4)	C[+57], N[+1054]	896.638	4	3583.53	3583.52	0	2	55	611.03
>sp|O76096|CYTF_HUMAN Cystatin-F OS=Homo sapiens GN=CST7 PE=1 SV=1	R.YSVEKFNN[+1647.613]C[+57.021]TNDM[+15.995]FLFKESR.I	HexNAc(5)Hex(3)Fuc(1)	C[+57], M[+16], N[+1648]	1048.95	4	4192.77	4192.76	0	0.7	55	201.87
>sp|O76096|CYTF_HUMAN Cystatin-F OS=Homo sapiens GN=CST7 PE=1 SV=1	R.YSVEKFNN[+1809.666]C[+57.021]TNDM[+15.995]FLFKESR.I	HexNAc(5)Hex(4)Fuc(1)	C[+57], M[+16], N[+1810]	1089.46	4	4354.82	4354.81	0	1.8	55	204.01
>sp|O76096|CYTF_HUMAN Cystatin-F OS=Homo sapiens GN=CST7 PE=1 SV=1	R.YSVEKFNN[+892.317]C[+57.021]TNDM[+15.995]FLFKESR.I	HexNAc(2)Hex(3)	C[+57], M[+16], N[+892]	860.125	4	3437.48	3437.47	0	3.5	55	243.94
>sp|O76096|CYTF_HUMAN Cystatin-F OS=Homo sapiens GN=CST7 PE=1 SV=1	R.YSVEKFNN[+1647.613]C[+57.021]TNDM[+15.995]FLFKESR.I	HexNAc(5)Hex(3)Fuc(1)	C[+57], M[+16], N[+1648]	1048.95	4	4192.77	4192.76	0	0.7	55	292.38
>sp|O76096|CYTF_HUMAN Cystatin-F OS=Homo sapiens GN=CST7 PE=1 SV=1	R.YSVEKFNN[+1647.613]C[+57.021]TNDM[+15.995]FLFKESR.I	HexNAc(5)Hex(3)Fuc(1)	C[+57], M[+16], N[+1648]	1048.95	4	4192.77	4192.76	0	0.7	55	310.92
>sp|O76096|CYTF_HUMAN Cystatin-F OS=Homo sapiens GN=CST7 PE=1 SV=1	R.YSVEKFNN[+876.322]C[+57.021]TNDM[+15.995]FLFKESR.I	HexNAc(2)Hex(2)Fuc(1)	C[+57], M[+16], N[+876]	1141.16	3	3421.47	3421.47	0	-0.2	55	321.62
>sp|O76096|CYTF_HUMAN Cystatin-F OS=Homo sapiens GN=CST7 PE=1 SV=1	R.YSVEKFNN[+730.264]C[+57.021]TNDM[+15.995]FLFKESR.I	HexNAc(2)Hex(2)	C[+57], M[+16], N[+730]	819.611	4	3275.42	3275.41	0	2.4	55	330.41
>sp|O76096|CYTF_HUMAN Cystatin-F OS=Homo sapiens GN=CST7 PE=1 SV=1	R.YSVEKFNN[+876.322]C[+57.021]TNDM[+15.995]FLFKESR.I	HexNAc(2)Hex(2)Fuc(1)	C[+57], M[+16], N[+876]	856.125	4	3421.48	3421.47	0	1.8	55	341.91
>sp|O76096|CYTF_HUMAN Cystatin-F OS=Homo sapiens GN=CST7 PE=1 SV=1	R.YSVEKFNN[+876.322]C[+57.021]TNDM[+15.995]FLFKESR.I	HexNAc(2)Hex(2)Fuc(1)	C[+57], M[+16], N[+876]	856.123	4	3421.47	3421.47	0	-0.4	55	349.79
>sp|O76096|CYTF_HUMAN Cystatin-F OS=Homo sapiens GN=CST7 PE=1 SV=1	R.YSVEKFNN[+730.264]C[+57.021]TNDM[+15.995]FLFKESR.I	HexNAc(2)Hex(2)	C[+57], M[+16], N[+730]	819.609	4	3275.41	3275.41	0	-0.1	55	491.24
>sp|O76096|CYTF_HUMAN Cystatin-F OS=Homo sapiens GN=CST7 PE=1 SV=1	R.YSVEKFNN[+876.322]C[+57.021]TNDM[+15.995]FLFKESR.I	HexNAc(2)Hex(2)Fuc(1)	C[+57], M[+16], N[+876]	856.125	4	3421.48	3421.47	0	1.8	55	505.39
>sp|O76096|CYTF_HUMAN Cystatin-F OS=Homo sapiens GN=CST7 PE=1 SV=1	R.YSVEKFNN[+876.322]C[+57.021]TNDM[+15.995]FLFKESR.I	HexNAc(2)Hex(2)Fuc(1)	C[+57], M[+16], N[+876]	856.125	4	3421.48	3421.47	0	1.8	55	538.97
>sp|O76096|CYTF_HUMAN Cystatin-F OS=Homo sapiens GN=CST7 PE=1 SV=1	R.YSVEKFNN[+730.264]C[+57.021]TNDM[+15.995]FLFKESR.I	HexNAc(2)Hex(2)	C[+57], M[+16], N[+730]	819.611	4	3275.42	3275.41	0	2.4	55	569.35
>sp|O76096|CYTF_HUMAN Cystatin-F OS=Homo sapiens GN=CST7 PE=1 SV=1	R.YSVEKFNN[+730.264]C[+57.021]TNDM[+15.995]FLFKESR.I	HexNAc(2)Hex(2)	C[+57], M[+16], N[+730]	819.611	4	3275.42	3275.41	0	2.4	55	598.14
>sp|O76096|CYTF_HUMAN Cystatin-F OS=Homo sapiens GN=CST7 PE=1 SV=1	R.YSVEKFNN[+876.322]C[+57.021]TNDM[+15.995]FLFKESR.I	HexNAc(2)Hex(2)Fuc(1)	C[+57], M[+16], N[+876]	856.123	4	3421.47	3421.47	0	-0.4	55	638.02
>sp|O76096|CYTF_HUMAN Cystatin-F OS=Homo sapiens GN=CST7 PE=1 SV=1	R.YSVEKFNN[+876.322]C[+57.021]TNDM[+15.995]FLFKESR.I	HexNAc(2)Hex(2)Fuc(1)	C[+57], M[+16], N[+876]	856.124	4	3421.47	3421.47	0	1.1	55	669.47
>sp|O76096|CYTF_HUMAN Cystatin-F OS=Homo sapiens GN=CST7 PE=1 SV=1	R.YSVEKFNN[+876.322]C[+57.021]TNDM[+15.995]FLFKESR.I	HexNAc(2)Hex(2)Fuc(1)	C[+57], M[+16], N[+876]	856.125	4	3421.48	3421.47	0	1.8	55	971.22
>sp|O76096|CYTF_HUMAN Cystatin-F OS=Homo sapiens GN=CST7 PE=1 SV=1	R.YSVEKFNN[+730.264]C[+57.021]TNDM[+15.995]FLFKESR.I	HexNAc(2)Hex(2)	C[+57], M[+16], N[+730]	819.611	4	3275.42	3275.41	0	2.4	55	1056
>sp|O76096|CYTF_HUMAN Cystatin-F OS=Homo sapiens GN=CST7 PE=1 SV=1	R.YSVEKFNN[+876.322]C[+57.021]TNDM[+15.995]FLFKESR.I	HexNAc(2)Hex(2)Fuc(1)	C[+57], M[+16], N[+876]	856.124	4	3421.47	3421.47	0	1.1	55	1106.68
>sp|O76096|CYTF_HUMAN Cystatin-F OS=Homo sapiens GN=CST7 PE=1 SV=1	R.YSVEKFNN[+876.322]C[+57.021]TNDM[+15.995]FLFKESR.I	HexNAc(2)Hex(2)Fuc(1)	C[+57], M[+16], N[+876]	856.124	4	3421.47	3421.47	0	1.1	55	1183.77
>sp|O76096|CYTF_HUMAN Cystatin-F OS=Homo sapiens GN=CST7 PE=1 SV=1	R.YSVEKFNN[+876.322]C[+57.021]TNDM[+15.995]FLFKESR.I	HexNAc(2)Hex(2)Fuc(1)	C[+57], M[+16], N[+876]	856.124	4	3421.47	3421.47	0	1.1	55	1278.69
>sp|O76096|CYTF_HUMAN Cystatin-F OS=Homo sapiens GN=CST7 PE=1 SV=1	K.FNN[+1054.370]C[+57.021]TNDMFLFK.E	HexNAc(2)Hex(4)	C[+57], N[+1054]	1303.03	2	2605.05	2605.05	0	1.3	60	201.33
>sp|O76096|CYTF_HUMAN Cystatin-F OS=Homo sapiens GN=CST7 PE=1 SV=1	K.FNN[+876.322]C[+57.021]TNDM[+15.995]FLFK.E	HexNAc(2)Hex(2)Fuc(1)	C[+57], M[+16], N[+876]	1222	2	2443	2442.99	0	1.4	60	219.42
>sp|O76096|CYTF_HUMAN Cystatin-F OS=Homo sapiens GN=CST7 PE=1 SV=1	K.FNN[+876.322]C[+57.021]TNDM[+15.995]FLFK.E	HexNAc(2)Hex(2)Fuc(1)	C[+57], M[+16], N[+876]	1222	2	2443	2442.99	0	1.4	60	265.45
>sp|O76096|CYTF_HUMAN Cystatin-F OS=Homo sapiens GN=CST7 PE=1 SV=1	K.FNN[+876.322]C[+57.021]TNDM[+15.995]FLFK.E	HexNAc(2)Hex(2)Fuc(1)	C[+57], M[+16], N[+876]	1222	2	2443	2442.99	0	1.4	60	496.37
>sp|O76096|CYTF_HUMAN Cystatin-F OS=Homo sapiens GN=CST7 PE=1 SV=1	K.FNN[+1460.529]C[+57.021]TNDMFLFKESR.I	HexNAc(4)Hex(4)	C[+57], N[+1461]	1128.47	3	3383.39	3383.38	0	1.2	60	208.2
>sp|O76096|CYTF_HUMAN Cystatin-F OS=Homo sapiens GN=CST7 PE=1 SV=1	K.FNN[+892.317]C[+57.021]TNDMFLFKESR.I	HexNAc(2)Hex(3)	C[+57], N[+892]	939.063	3	2815.17	2815.17	0	1.4	60	226.7
>sp|O76096|CYTF_HUMAN Cystatin-F OS=Homo sapiens GN=CST7 PE=1 SV=1	K.FNN[+1054.370]C[+57.021]TNDMFLFKESR.I	HexNAc(2)Hex(4)	C[+57], N[+1054]	993.081	3	2977.23	2977.22	0	2.1	60	243.02
>sp|O76096|CYTF_HUMAN Cystatin-F OS=Homo sapiens GN=CST7 PE=1 SV=1	K.FNN[+1054.370]C[+57.021]TNDMFLFKESR.I	HexNAc(2)Hex(4)	C[+57], N[+1054]	993.081	3	2977.23	2977.22	0	2.1	60	248.33
>sp|O76096|CYTF_HUMAN Cystatin-F OS=Homo sapiens GN=CST7 PE=1 SV=1	K.FNN[+1054.370]C[+57.021]TNDMFLFKESR.I	HexNAc(2)Hex(4)	C[+57], N[+1054]	993.08	3	2977.22	2977.22	0	0.6	60	258.88
>sp|O76096|CYTF_HUMAN Cystatin-F OS=Homo sapiens GN=CST7 PE=1 SV=1	K.FNN[+1054.370]C[+57.021]TNDMFLFKESR.I	HexNAc(2)Hex(4)	C[+57], N[+1054]	993.079	3	2977.22	2977.22	0	0.4	60	259.35
>sp|O76096|CYTF_HUMAN Cystatin-F OS=Homo sapiens GN=CST7 PE=1 SV=1	K.FNN[+1054.370]C[+57.021]TNDMFLFKESR.I	HexNAc(2)Hex(4)	C[+57], N[+1054]	993.08	3	2977.22	2977.22	0	0.6	60	294.82
>sp|O76096|CYTF_HUMAN Cystatin-F OS=Homo sapiens GN=CST7 PE=1 SV=1	K.FNN[+1054.370]C[+57.021]TNDMFLFKESR.I	HexNAc(2)Hex(4)	C[+57], N[+1054]	993.079	3	2977.22	2977.22	0	0.4	60	309.11
>sp|O76096|CYTF_HUMAN Cystatin-F OS=Homo sapiens GN=CST7 PE=1 SV=1	K.FNN[+1054.370]C[+57.021]TNDMFLFKESR.I	HexNAc(2)Hex(4)	C[+57], N[+1054]	993.08	3	2977.22	2977.22	0	0.6	60	319.84
>sp|O76096|CYTF_HUMAN Cystatin-F OS=Homo sapiens GN=CST7 PE=1 SV=1	K.FNN[+1054.370]C[+57.021]TNDMFLFKESR.I	HexNAc(2)Hex(4)	C[+57], N[+1054]	993.08	3	2977.22	2977.22	0	0.6	60	320.75
>sp|O76096|CYTF_HUMAN Cystatin-F OS=Homo sapiens GN=CST7 PE=1 SV=1	K.FNN[+1054.370]C[+57.021]TNDMFLFKESR.I	HexNAc(2)Hex(4)	C[+57], N[+1054]	993.079	3	2977.22	2977.22	0	0.4	60	322.77
>sp|O76096|CYTF_HUMAN Cystatin-F OS=Homo sapiens GN=CST7 PE=1 SV=1	K.FNN[+1054.370]C[+57.021]TNDMFLFKESR.I	HexNAc(2)Hex(4)	C[+57], N[+1054]	993.079	3	2977.22	2977.22	0	0.4	60	399.28
>sp|O76096|CYTF_HUMAN Cystatin-F OS=Homo sapiens GN=CST7 PE=1 SV=1	K.FNN[+892.317]C[+57.021]TNDM[+15.995]FLFKESR.I	HexNAc(2)Hex(3)	C[+57], M[+16], N[+892]	944.395	3	2831.17	2831.16	0	1.8	60	202.19
>sp|O76096|CYTF_HUMAN Cystatin-F OS=Homo sapiens GN=CST7 PE=1 SV=1	K.FNN[+892.317]C[+57.021]TNDM[+15.995]FLFKESR.I	HexNAc(2)Hex(3)	C[+57], M[+16], N[+892]	944.395	3	2831.17	2831.16	0	2	60	207.78
>sp|O76096|CYTF_HUMAN Cystatin-F OS=Homo sapiens GN=CST7 PE=1 SV=1	K.FNN[+1216.423]C[+57.021]TNDM[+15.995]FLFKESR.I	HexNAc(2)Hex(5)	C[+57], M[+16], N[+1216]	1052.43	3	3155.27	3155.27	0	1.3	60	209.52
>sp|O76096|CYTF_HUMAN Cystatin-F OS=Homo sapiens GN=CST7 PE=1 SV=1	K.FNN[+1647.613]C[+57.021]TNDM[+15.995]FLFKESR.I	HexNAc(5)Hex(3)Fuc(1)	C[+57], M[+16], N[+1648]	1196.16	3	3586.47	3586.46	0	2.3	60	220.41
>sp|O76096|CYTF_HUMAN Cystatin-F OS=Homo sapiens GN=CST7 PE=1 SV=1	K.FNN[+876.322]C[+57.021]TNDM[+15.995]FLFKESR.I	HexNAc(2)Hex(2)Fuc(1)	C[+57], M[+16], N[+876]	939.058	3	2815.16	2815.17	0	-4.2	60	231.22
>sp|O76096|CYTF_HUMAN Cystatin-F OS=Homo sapiens GN=CST7 PE=1 SV=1	K.FNN[+730.264]C[+57.021]TNDM[+15.995]FLFKESR.I	HexNAc(2)Hex(2)	C[+57], M[+16], N[+730]	890.377	3	2669.12	2669.11	0	1.7	60	243.76
>sp|O76096|CYTF_HUMAN Cystatin-F OS=Homo sapiens GN=CST7 PE=1 SV=1	K.FNN[+892.317]C[+57.021]TNDM[+15.995]FLFKESR.I	HexNAc(2)Hex(3)	C[+57], M[+16], N[+892]	944.395	3	2831.17	2831.16	0	2	60	267.59
>sp|O76096|CYTF_HUMAN Cystatin-F OS=Homo sapiens GN=CST7 PE=1 SV=1	K.FNN[+892.317]C[+57.021]TNDM[+15.995]FLFKESR.I	HexNAc(2)Hex(3)	C[+57], M[+16], N[+892]	944.395	3	2831.17	2831.16	0	1.8	60	282.95
>sp|O76096|CYTF_HUMAN Cystatin-F OS=Homo sapiens GN=CST7 PE=1 SV=1	K.FNN[+892.317]C[+57.021]TNDM[+15.995]FLFKESR.I	HexNAc(2)Hex(3)	C[+57], M[+16], N[+892]	944.395	3	2831.17	2831.16	0	1.8	60	308.2
>sp|O76096|CYTF_HUMAN Cystatin-F OS=Homo sapiens GN=CST7 PE=1 SV=1	K.FNN[+876.322]C[+57.021]TNDM[+15.995]FLFKESR.I	HexNAc(2)Hex(2)Fuc(1)	C[+57], M[+16], N[+876]	939.063	3	2815.17	2815.17	0	1.4	60	312.73
>sp|O76096|CYTF_HUMAN Cystatin-F OS=Homo sapiens GN=CST7 PE=1 SV=1	K.FNN[+1444.534]C[+57.021]TNDM[+15.995]FLFKESR.I	HexNAc(4)Hex(3)Fuc(1)	C[+57], M[+16], N[+1445]	1128.47	3	3383.39	3383.38	0	1.2	60	332.25
>sp|O76096|CYTF_HUMAN Cystatin-F OS=Homo sapiens GN=CST7 PE=1 SV=1	K.FNN[+1647.613]C[+57.021]TNDM[+15.995]FLFKESR.I	HexNAc(5)Hex(3)Fuc(1)	C[+57], M[+16], N[+1648]	1196.16	3	3586.47	3586.46	0	2.3	60	336.27
>sp|O76096|CYTF_HUMAN Cystatin-F OS=Homo sapiens GN=CST7 PE=1 SV=1	K.FNN[+892.317]C[+57.021]TNDM[+15.995]FLFKESR.I	HexNAc(2)Hex(3)	C[+57], M[+16], N[+892]	944.395	3	2831.17	2831.16	0	2	60	363.87
>sp|O76096|CYTF_HUMAN Cystatin-F OS=Homo sapiens GN=CST7 PE=1 SV=1	K.FNN[+1444.534]C[+57.021]TNDM[+15.995]FLFKESR.I	HexNAc(4)Hex(3)Fuc(1)	C[+57], M[+16], N[+1445]	1128.47	3	3383.39	3383.38	0	1.2	60	367.57
>sp|O76096|CYTF_HUMAN Cystatin-F OS=Homo sapiens GN=CST7 PE=1 SV=1	K.FNN[+876.322]C[+57.021]TNDM[+15.995]FLFKESR.I	HexNAc(2)Hex(2)Fuc(1)	C[+57], M[+16], N[+876]	939.063	3	2815.17	2815.17	0	1.9	60	396.15
>sp|O76096|CYTF_HUMAN Cystatin-F OS=Homo sapiens GN=CST7 PE=1 SV=1	K.FNN[+876.322]C[+57.021]TNDM[+15.995]FLFKESR.I	HexNAc(2)Hex(2)Fuc(1)	C[+57], M[+16], N[+876]	939.063	3	2815.17	2815.17	0	1.4	60	404.72
>sp|O76096|CYTF_HUMAN Cystatin-F OS=Homo sapiens GN=CST7 PE=1 SV=1	K.FNN[+730.264]C[+57.021]TNDM[+15.995]FLFKESR.I	HexNAc(2)Hex(2)	C[+57], M[+16], N[+730]	890.377	3	2669.12	2669.11	0	1.7	60	408.54
>sp|O76096|CYTF_HUMAN Cystatin-F OS=Homo sapiens GN=CST7 PE=1 SV=1	K.FNN[+1216.423]C[+57.021]TNDM[+15.995]FLFKESR.I	HexNAc(2)Hex(5)	C[+57], M[+16], N[+1216]	1052.43	3	3155.27	3155.27	0	1.3	60	447.04
>sp|O76096|CYTF_HUMAN Cystatin-F OS=Homo sapiens GN=CST7 PE=1 SV=1	K.FNN[+730.264]C[+57.021]TNDM[+15.995]FLFKESR.I	HexNAc(2)Hex(2)	C[+57], M[+16], N[+730]	890.377	3	2669.12	2669.11	0	1.7	60	452.37
>sp|O76096|CYTF_HUMAN Cystatin-F OS=Homo sapiens GN=CST7 PE=1 SV=1	K.FNN[+876.322]C[+57.021]TNDM[+15.995]FLFKESR.I	HexNAc(2)Hex(2)Fuc(1)	C[+57], M[+16], N[+876]	939.063	3	2815.17	2815.17	0	1.4	60	543.17
>sp|O76096|CYTF_HUMAN Cystatin-F OS=Homo sapiens GN=CST7 PE=1 SV=1	K.FNN[+892.317]C[+57.021]TNDM[+15.995]FLFKESR.I	HexNAc(2)Hex(3)	C[+57], M[+16], N[+892]	944.395	3	2831.17	2831.16	0	1.8	60	618.16
>sp|O76096|CYTF_HUMAN Cystatin-F OS=Homo sapiens GN=CST7 PE=1 SV=1	K.FNN[+876.322]C[+57.021]TNDM[+15.995]FLFKESR.I	HexNAc(2)Hex(2)Fuc(1)	C[+57], M[+16], N[+876]	939.063	3	2815.17	2815.17	0	1.9	60	640.13
>sp|O76096|CYTF_HUMAN Cystatin-F OS=Homo sapiens GN=CST7 PE=1 SV=1	K.FNN[+1444.534]C[+57.021]TNDM[+15.995]FLFKESR.I	HexNAc(4)Hex(3)Fuc(1)	C[+57], M[+16], N[+1445]	1128.47	3	3383.39	3383.38	0	1.2	60	643.91
>sp|O76096|CYTF_HUMAN Cystatin-F OS=Homo sapiens GN=CST7 PE=1 SV=1	K.FNN[+876.322]C[+57.021]TNDM[+15.995]FLFKESR.I	HexNAc(2)Hex(2)Fuc(1)	C[+57], M[+16], N[+876]	939.063	3	2815.17	2815.17	0	1.9	60	649.68
>sp|O76096|CYTF_HUMAN Cystatin-F OS=Homo sapiens GN=CST7 PE=1 SV=1	K.FNN[+730.264]C[+57.021]TNDM[+15.995]FLFKESR.I	HexNAc(2)Hex(2)	C[+57], M[+16], N[+730]	890.377	3	2669.12	2669.11	0	1.7	60	655.1
>sp|O76096|CYTF_HUMAN Cystatin-F OS=Homo sapiens GN=CST7 PE=1 SV=1	K.FNN[+892.317]C[+57.021]TNDM[+15.995]FLFKESR.I	HexNAc(2)Hex(3)	C[+57], M[+16], N[+892]	944.395	3	2831.17	2831.16	0	2	60	676.62
>sp|O76096|CYTF_HUMAN Cystatin-F OS=Homo sapiens GN=CST7 PE=1 SV=1	K.FNN[+876.322]C[+57.021]TNDM[+15.995]FLFKESR.I	HexNAc(2)Hex(2)Fuc(1)	C[+57], M[+16], N[+876]	939.063	3	2815.17	2815.17	0	1.9	60	868.66
>sp|O76096|CYTF_HUMAN Cystatin-F OS=Homo sapiens GN=CST7 PE=1 SV=1	R.LDDC[+57.021]DFQTN[+730.264]HTLK.Q	HexNAc(2)Hex(2)	C[+57], N[+730]	779.667	3	2336.99	2336.98	0	2.4	107	203.82
>sp|O76096|CYTF_HUMAN Cystatin-F OS=Homo sapiens GN=CST7 PE=1 SV=1	R.LDDC[+57.021]DFQTN[+1458.442]HTLK.Q	HexNAc(2)Hex(6)Phospho(1)	C[+57], N[+1458]	1022.39	3	3065.16	3065.16	0	1.1	107	208.11
>sp|O76096|CYTF_HUMAN Cystatin-F OS=Homo sapiens GN=CST7 PE=1 SV=1	R.LDDC[+57.021]DFQTN[+1458.442]HTLK.Q	HexNAc(2)Hex(6)Phospho(1)	C[+57], N[+1458]	1022.39	3	3065.17	3065.16	0	2.2	107	265.33
>sp|O76096|CYTF_HUMAN Cystatin-F OS=Homo sapiens GN=CST7 PE=1 SV=1	R.LDDC[+57.021]DFQTN[+203.079]HTLK.Q	HexNAc(1)	C[+57], N[+203]	603.938	3	1809.8	1809.8	0	1.4	107	304.27
>sp|O76096|CYTF_HUMAN Cystatin-F OS=Homo sapiens GN=CST7 PE=1 SV=1	R.LDDC[+57.021]DFQTN[+349.137]HTLK.Q	HexNAc(1)Fuc(1)	C[+57], N[+349]	652.624	3	1955.86	1955.85	0	1.2	107	306.63
>sp|O76096|CYTF_HUMAN Cystatin-F OS=Homo sapiens GN=CST7 PE=1 SV=1	R.LDDC[+57.021]DFQTN[+1458.442]HTLK.Q	HexNAc(2)Hex(6)Phospho(1)	C[+57], N[+1458]	1022.39	3	3065.16	3065.16	0	1.1	107	317.49
>sp|O76096|CYTF_HUMAN Cystatin-F OS=Homo sapiens GN=CST7 PE=1 SV=1	R.LDDC[+57.021]DFQTN[+730.264]HTLK.Q	HexNAc(2)Hex(2)	C[+57], N[+730]	779.667	3	2336.99	2336.98	0	2.4	107	342.16
>sp|O76096|CYTF_HUMAN Cystatin-F OS=Homo sapiens GN=CST7 PE=1 SV=1	R.LDDC[+57.021]DFQTN[+1458.442]HTLK.Q	HexNAc(2)Hex(6)Phospho(1)	C[+57], N[+1458]	1022.39	3	3065.17	3065.16	0	2.2	107	408.55
>sp|O76096|CYTF_HUMAN Cystatin-F OS=Homo sapiens GN=CST7 PE=1 SV=1	R.LDDC[+57.021]DFQTN[+876.322]HTLK.Q	HexNAc(2)Hex(2)Fuc(1)	C[+57], N[+876]	828.353	3	2483.04	2483.04	0	1.9	107	420.15
>sp|O76096|CYTF_HUMAN Cystatin-F OS=Homo sapiens GN=CST7 PE=1 SV=1	R.LDDC[+57.021]DFQTN[+730.264]HTLK.Q	HexNAc(2)Hex(2)	C[+57], N[+730]	779.667	3	2336.99	2336.98	0	2.4	107	425.24
>sp|O76096|CYTF_HUMAN Cystatin-F OS=Homo sapiens GN=CST7 PE=1 SV=1	R.LDDC[+57.021]DFQTN[+876.322]HTLK.Q	HexNAc(2)Hex(2)Fuc(1)	C[+57], N[+876]	828.353	3	2483.04	2483.04	0	1.9	107	508.4
>sp|O76096|CYTF_HUMAN Cystatin-F OS=Homo sapiens GN=CST7 PE=1 SV=1	R.LDDC[+57.021]DFQTN[+203.079]HTLK.Q	HexNAc(1)	C[+57], N[+203]	603.938	3	1809.8	1809.8	0	1.4	107	508.55
>sp|O76096|CYTF_HUMAN Cystatin-F OS=Homo sapiens GN=CST7 PE=1 SV=1	R.LDDC[+57.021]DFQTN[+876.322]HTLK.Q	HexNAc(2)Hex(2)Fuc(1)	C[+57], N[+876]	828.353	3	2483.04	2483.04	0	1.9	107	764.65
>sp|O76096|CYTF_HUMAN Cystatin-F OS=Homo sapiens GN=CST7 PE=1 SV=1	R.LDDC[+57.021]DFQTN[+876.322]HTLK.Q	HexNAc(2)Hex(2)Fuc(1)	C[+57], N[+876]	828.353	3	2483.04	2483.04	0	1.9	107	772.24

## Sheet: L20202000974a
Protein Name	Peptide < ProteinMetrics Confidential >	Glycans NHFAGNa	Modification Type(s)	Observed m/z	z	Observed (M+H)	Calc. mass (M+H)	Off-by-x error	Mass error (ppm)	Starting position	Score
>sp|O76096|CYTF_HUMAN Cystatin-F OS=Homo sapiens GN=CST7 PE=1 SV=1	R.YSVEKFNN[+1054.370]C[+57.021]TNDMFLFK.E	HexNAc(2)Hex(4)	C[+57], N[+1054]	1071.12	3	3211.35	3211.35	0	-0.2	55	228.94
>sp|O76096|CYTF_HUMAN Cystatin-F OS=Homo sapiens GN=CST7 PE=1 SV=1	R.YSVEKFNN[+1054.370]C[+57.021]TNDMFLFK.E	HexNAc(2)Hex(4)	C[+57], N[+1054]	1071.12	3	3211.35	3211.35	0	-0.1	55	273.46
>sp|O76096|CYTF_HUMAN Cystatin-F OS=Homo sapiens GN=CST7 PE=1 SV=1	R.YSVEKFNN[+892.317]C[+57.021]TNDMFLFK.E	HexNAc(2)Hex(3)	C[+57], N[+892]	1017.1	3	3049.3	3049.3	0	0.5	55	280.59
>sp|O76096|CYTF_HUMAN Cystatin-F OS=Homo sapiens GN=CST7 PE=1 SV=1	R.YSVEKFNN[+1216.423]C[+57.021]TNDMFLFK.E	HexNAc(2)Hex(5)	C[+57], N[+1216]	1125.14	3	3373.4	3373.4	0	0.6	55	281.9
>sp|O76096|CYTF_HUMAN Cystatin-F OS=Homo sapiens GN=CST7 PE=1 SV=1	R.YSVEKFNN[+1460.529]C[+57.021]TNDMFLFK.E	HexNAc(4)Hex(4)	C[+57], N[+1461]	1206.51	3	3617.51	3617.51	0	1.1	55	294.88
>sp|O76096|CYTF_HUMAN Cystatin-F OS=Homo sapiens GN=CST7 PE=1 SV=1	R.YSVEKFNN[+1054.370]C[+57.021]TNDMFLFK.E	HexNAc(2)Hex(4)	C[+57], N[+1054]	1071.12	3	3211.35	3211.35	0	-0.1	55	352.42
>sp|O76096|CYTF_HUMAN Cystatin-F OS=Homo sapiens GN=CST7 PE=1 SV=1	R.YSVEKFNN[+1054.370]C[+57.021]TNDMFLFK.E	HexNAc(2)Hex(4)	C[+57], N[+1054]	1071.12	3	3211.35	3211.35	0	-0.1	55	353.21
>sp|O76096|CYTF_HUMAN Cystatin-F OS=Homo sapiens GN=CST7 PE=1 SV=1	R.YSVEKFNN[+1054.370]C[+57.021]TNDMFLFK.E	HexNAc(2)Hex(4)	C[+57], N[+1054]	1071.12	3	3211.35	3211.35	0	0.2	55	437.04
>sp|O76096|CYTF_HUMAN Cystatin-F OS=Homo sapiens GN=CST7 PE=1 SV=1	R.YSVEKFNN[+1054.370]C[+57.021]TNDMFLFK.E	HexNAc(2)Hex(4)	C[+57], N[+1054]	1071.12	3	3211.35	3211.35	0	0.2	55	452.17
>sp|O76096|CYTF_HUMAN Cystatin-F OS=Homo sapiens GN=CST7 PE=1 SV=1	R.YSVEKFNN[+1054.370]C[+57.021]TNDMFLFK.E	HexNAc(2)Hex(4)	C[+57], N[+1054]	1071.12	3	3211.35	3211.35	0	0.2	55	481.07
>sp|O76096|CYTF_HUMAN Cystatin-F OS=Homo sapiens GN=CST7 PE=1 SV=1	R.YSVEKFNN[+1054.370]C[+57.021]TNDMFLFK.E	HexNAc(2)Hex(4)	C[+57], N[+1054]	1071.12	3	3211.35	3211.35	0	0.2	55	483.44
>sp|O76096|CYTF_HUMAN Cystatin-F OS=Homo sapiens GN=CST7 PE=1 SV=1	R.YSVEKFNN[+892.317]C[+57.021]TNDM[+15.995]FLFK.E	HexNAc(2)Hex(3)	C[+57], M[+16], N[+892]	1022.43	3	3065.29	3065.29	0	-0.4	55	250.79
>sp|O76096|CYTF_HUMAN Cystatin-F OS=Homo sapiens GN=CST7 PE=1 SV=1	R.YSVEKFNN[+1444.534]C[+57.021]TNDM[+15.995]FLFK.E	HexNAc(4)Hex(3)Fuc(1)	C[+57], M[+16], N[+1445]	1206.51	3	3617.51	3617.51	0	1.1	55	264.83
>sp|O76096|CYTF_HUMAN Cystatin-F OS=Homo sapiens GN=CST7 PE=1 SV=1	R.YSVEKFNN[+730.264]C[+57.021]TNDM[+15.995]FLFK.E	HexNAc(2)Hex(2)	C[+57], M[+16], N[+730]	968.418	3	2903.24	2903.24	0	0.7	55	301.06
>sp|O76096|CYTF_HUMAN Cystatin-F OS=Homo sapiens GN=CST7 PE=1 SV=1	R.YSVEKFNN[+876.322]C[+57.021]TNDM[+15.995]FLFK.E	HexNAc(2)Hex(2)Fuc(1)	C[+57], M[+16], N[+876]	1017.1	3	3049.3	3049.3	0	0.5	55	358.95
>sp|O76096|CYTF_HUMAN Cystatin-F OS=Homo sapiens GN=CST7 PE=1 SV=1	R.YSVEKFNN[+892.317]C[+57.021]TNDM[+15.995]FLFK.E	HexNAc(2)Hex(3)	C[+57], M[+16], N[+892]	1022.43	3	3065.29	3065.29	0	-0.4	55	363.81
>sp|O76096|CYTF_HUMAN Cystatin-F OS=Homo sapiens GN=CST7 PE=1 SV=1	R.YSVEKFNN[+1444.534]C[+57.021]TNDM[+15.995]FLFK.E	HexNAc(4)Hex(3)Fuc(1)	C[+57], M[+16], N[+1445]	1206.51	3	3617.51	3617.51	0	1.1	55	385.31
>sp|O76096|CYTF_HUMAN Cystatin-F OS=Homo sapiens GN=CST7 PE=1 SV=1	R.YSVEKFNN[+1200.428]C[+57.021]TNDM[+15.995]FLFK.E	HexNAc(2)Hex(4)Fuc(1)	C[+57], M[+16], N[+1200]	1125.14	3	3373.4	3373.4	0	0.6	55	416.33
>sp|O76096|CYTF_HUMAN Cystatin-F OS=Homo sapiens GN=CST7 PE=1 SV=1	R.YSVEKFNN[+876.322]C[+57.021]TNDM[+15.995]FLFK.E	HexNAc(2)Hex(2)Fuc(1)	C[+57], M[+16], N[+876]	1017.1	3	3049.3	3049.3	0	0.5	55	481.86
>sp|O76096|CYTF_HUMAN Cystatin-F OS=Homo sapiens GN=CST7 PE=1 SV=1	R.YSVEKFNN[+1200.428]C[+57.021]TNDM[+15.995]FLFK.E	HexNAc(2)Hex(4)Fuc(1)	C[+57], M[+16], N[+1200]	1125.14	3	3373.4	3373.4	0	0.6	55	524.5
>sp|O76096|CYTF_HUMAN Cystatin-F OS=Homo sapiens GN=CST7 PE=1 SV=1	R.YSVEKFNN[+876.322]C[+57.021]TNDM[+15.995]FLFK.E	HexNAc(2)Hex(2)Fuc(1)	C[+57], M[+16], N[+876]	1017.1	3	3049.3	3049.3	0	0.5	55	558.66
>sp|O76096|CYTF_HUMAN Cystatin-F OS=Homo sapiens GN=CST7 PE=1 SV=1	R.YSVEKFNN[+1444.534]C[+57.021]TNDM[+15.995]FLFK.E	HexNAc(4)Hex(3)Fuc(1)	C[+57], M[+16], N[+1445]	1206.51	3	3617.51	3617.51	0	1.1	55	625.59
>sp|O76096|CYTF_HUMAN Cystatin-F OS=Homo sapiens GN=CST7 PE=1 SV=1	R.YSVEKFNN[+876.322]C[+57.021]TNDM[+15.995]FLFK.E	HexNAc(2)Hex(2)Fuc(1)	C[+57], M[+16], N[+876]	1017.1	3	3049.3	3049.3	0	0.5	55	721.92
>sp|O76096|CYTF_HUMAN Cystatin-F OS=Homo sapiens GN=CST7 PE=1 SV=1	R.YSVEKFNN[+876.322]C[+57.021]TNDM[+15.995]FLFK.E	HexNAc(2)Hex(2)Fuc(1)	C[+57], M[+16], N[+876]	1017.1	3	3049.3	3049.3	0	0.5	55	752.13
>sp|O76096|CYTF_HUMAN Cystatin-F OS=Homo sapiens GN=CST7 PE=1 SV=1	R.YSVEKFNN[+1200.428]C[+57.021]TNDM[+15.995]FLFK.E	HexNAc(2)Hex(4)Fuc(1)	C[+57], M[+16], N[+1200]	1125.14	3	3373.4	3373.4	0	0.6	55	783.36
>sp|O76096|CYTF_HUMAN Cystatin-F OS=Homo sapiens GN=CST7 PE=1 SV=1	R.YSVEKFNN[+876.322]C[+57.021]TNDM[+15.995]FLFK.E	HexNAc(2)Hex(2)Fuc(1)	C[+57], M[+16], N[+876]	1017.1	3	3049.3	3049.3	0	0.5	55	860.21
>sp|O76096|CYTF_HUMAN Cystatin-F OS=Homo sapiens GN=CST7 PE=1 SV=1	R.YSVEKFNN[+876.322]C[+57.021]TNDM[+15.995]FLFK.E	HexNAc(2)Hex(2)Fuc(1)	C[+57], M[+16], N[+876]	1017.1	3	3049.3	3049.3	0	0.5	55	932.22
>sp|O76096|CYTF_HUMAN Cystatin-F OS=Homo sapiens GN=CST7 PE=1 SV=1	R.YSVEKFNN[+892.317]C[+57.021]TNDMFLFKESR.I	HexNAc(2)Hex(3)	C[+57], N[+892]	856.123	4	3421.47	3421.47	0	-0.2	55	203.26
>sp|O76096|CYTF_HUMAN Cystatin-F OS=Homo sapiens GN=CST7 PE=1 SV=1	R.YSVEKFNN[+1460.529]C[+57.021]TNDMFLFKESR.I	HexNAc(4)Hex(4)	C[+57], N[+1461]	998.176	4	3989.68	3989.68	0	-0.4	55	203.99
>sp|O76096|CYTF_HUMAN Cystatin-F OS=Homo sapiens GN=CST7 PE=1 SV=1	R.YSVEKFNN[+1054.370]C[+57.021]TNDMFLFKESR.I	HexNAc(2)Hex(4)	C[+57], N[+1054]	896.636	4	3583.52	3583.52	0	-0.5	55	206.5
>sp|O76096|CYTF_HUMAN Cystatin-F OS=Homo sapiens GN=CST7 PE=1 SV=1	R.YSVEKFNN[+892.317]C[+57.021]TNDMFLFKESR.I	HexNAc(2)Hex(3)	C[+57], N[+892]	856.123	4	3421.47	3421.47	0	-0.1	55	207.79
>sp|O76096|CYTF_HUMAN Cystatin-F OS=Homo sapiens GN=CST7 PE=1 SV=1	R.YSVEKFNN[+1054.370]C[+57.021]TNDMFLFKESR.I	HexNAc(2)Hex(4)	C[+57], N[+1054]	1195.18	3	3583.52	3583.52	0	0.3	55	208.02
>sp|O76096|CYTF_HUMAN Cystatin-F OS=Homo sapiens GN=CST7 PE=1 SV=1	R.YSVEKFNN[+892.317]C[+57.021]TNDMFLFKESR.I	HexNAc(2)Hex(3)	C[+57], N[+892]	856.124	4	3421.47	3421.47	0	0.6	55	210.42
>sp|O76096|CYTF_HUMAN Cystatin-F OS=Homo sapiens GN=CST7 PE=1 SV=1	R.YSVEKFNN[+1054.370]C[+57.021]TNDMFLFKESR.I	HexNAc(2)Hex(4)	C[+57], N[+1054]	896.637	4	3583.53	3583.52	0	0.5	55	211.32
>sp|O76096|CYTF_HUMAN Cystatin-F OS=Homo sapiens GN=CST7 PE=1 SV=1	R.YSVEKFNN[+1054.370]C[+57.021]TNDMFLFKESR.I	HexNAc(2)Hex(4)	C[+57], N[+1054]	896.637	4	3583.53	3583.52	0	0.5	55	215.01
>sp|O76096|CYTF_HUMAN Cystatin-F OS=Homo sapiens GN=CST7 PE=1 SV=1	R.YSVEKFNN[+1054.370]C[+57.021]TNDMFLFKESR.I	HexNAc(2)Hex(4)	C[+57], N[+1054]	896.636	4	3583.52	3583.52	0	0.1	55	215.57
>sp|O76096|CYTF_HUMAN Cystatin-F OS=Homo sapiens GN=CST7 PE=1 SV=1	R.YSVEKFNN[+1054.370]C[+57.021]TNDMFLFKESR.I	HexNAc(2)Hex(4)	C[+57], N[+1054]	896.634	4	3583.51	3583.52	0	-2.8	55	221.49
>sp|O76096|CYTF_HUMAN Cystatin-F OS=Homo sapiens GN=CST7 PE=1 SV=1	R.YSVEKFNN[+1054.370]C[+57.021]TNDMFLFKESR.I	HexNAc(2)Hex(4)	C[+57], N[+1054]	896.636	4	3583.52	3583.52	0	0.1	55	221.99
>sp|O76096|CYTF_HUMAN Cystatin-F OS=Homo sapiens GN=CST7 PE=1 SV=1	R.YSVEKFNN[+1054.370]C[+57.021]TNDMFLFKESR.I	HexNAc(2)Hex(4)	C[+57], N[+1054]	896.636	4	3583.52	3583.52	0	-0.1	55	222.41
>sp|O76096|CYTF_HUMAN Cystatin-F OS=Homo sapiens GN=CST7 PE=1 SV=1	R.YSVEKFNN[+1054.370]C[+57.021]TNDMFLFKESR.I	HexNAc(2)Hex(4)	C[+57], N[+1054]	1195.18	3	3583.53	3583.52	0	1.1	55	226.28
>sp|O76096|CYTF_HUMAN Cystatin-F OS=Homo sapiens GN=CST7 PE=1 SV=1	R.YSVEKFNN[+1054.370]C[+57.021]TNDMFLFKESR.I	HexNAc(2)Hex(4)	C[+57], N[+1054]	896.636	4	3583.52	3583.52	0	0.1	55	230.46
>sp|O76096|CYTF_HUMAN Cystatin-F OS=Homo sapiens GN=CST7 PE=1 SV=1	R.YSVEKFNN[+1054.370]C[+57.021]TNDMFLFKESR.I	HexNAc(2)Hex(4)	C[+57], N[+1054]	896.637	4	3583.53	3583.52	0	0.3	55	231.15
>sp|O76096|CYTF_HUMAN Cystatin-F OS=Homo sapiens GN=CST7 PE=1 SV=1	R.YSVEKFNN[+892.317]C[+57.021]TNDMFLFKESR.I	HexNAc(2)Hex(3)	C[+57], N[+892]	1141.16	3	3421.47	3421.47	0	-0.4	55	233.75
>sp|O76096|CYTF_HUMAN Cystatin-F OS=Homo sapiens GN=CST7 PE=1 SV=1	R.YSVEKFNN[+1216.423]C[+57.021]TNDMFLFKESR.I	HexNAc(2)Hex(5)	C[+57], N[+1216]	937.152	4	3745.58	3745.58	0	2	55	234.28
>sp|O76096|CYTF_HUMAN Cystatin-F OS=Homo sapiens GN=CST7 PE=1 SV=1	R.YSVEKFNN[+1054.370]C[+57.021]TNDMFLFKESR.I	HexNAc(2)Hex(4)	C[+57], N[+1054]	896.636	4	3583.52	3583.52	0	-0.3	55	234.69
>sp|O76096|CYTF_HUMAN Cystatin-F OS=Homo sapiens GN=CST7 PE=1 SV=1	R.YSVEKFNN[+1054.370]C[+57.021]TNDMFLFKESR.I	HexNAc(2)Hex(4)	C[+57], N[+1054]	1195.18	3	3583.52	3583.52	0	0.3	55	238.66
>sp|O76096|CYTF_HUMAN Cystatin-F OS=Homo sapiens GN=CST7 PE=1 SV=1	R.YSVEKFNN[+1054.370]C[+57.021]TNDMFLFKESR.I	HexNAc(2)Hex(4)	C[+57], N[+1054]	896.636	4	3583.52	3583.52	0	0.1	55	242.5
>sp|O76096|CYTF_HUMAN Cystatin-F OS=Homo sapiens GN=CST7 PE=1 SV=1	R.YSVEKFNN[+1054.370]C[+57.021]TNDMFLFKESR.I	HexNAc(2)Hex(4)	C[+57], N[+1054]	896.634	4	3583.51	3583.52	0	-2.8	55	243.3
>sp|O76096|CYTF_HUMAN Cystatin-F OS=Homo sapiens GN=CST7 PE=1 SV=1	R.YSVEKFNN[+1054.370]C[+57.021]TNDMFLFKESR.I	HexNAc(2)Hex(4)	C[+57], N[+1054]	896.637	4	3583.53	3583.52	0	0.3	55	246.51
>sp|O76096|CYTF_HUMAN Cystatin-F OS=Homo sapiens GN=CST7 PE=1 SV=1	R.YSVEKFNN[+1054.370]C[+57.021]TNDMFLFKESR.I	HexNAc(2)Hex(4)	C[+57], N[+1054]	896.637	4	3583.53	3583.52	0	0.3	55	248.56
>sp|O76096|CYTF_HUMAN Cystatin-F OS=Homo sapiens GN=CST7 PE=1 SV=1	R.YSVEKFNN[+1054.370]C[+57.021]TNDMFLFKESR.I	HexNAc(2)Hex(4)	C[+57], N[+1054]	896.636	4	3583.52	3583.52	0	-0.3	55	253.64
>sp|O76096|CYTF_HUMAN Cystatin-F OS=Homo sapiens GN=CST7 PE=1 SV=1	R.YSVEKFNN[+1460.529]C[+57.021]TNDMFLFKESR.I	HexNAc(4)Hex(4)	C[+57], N[+1461]	998.176	4	3989.68	3989.68	0	0.2	55	256.4
>sp|O76096|CYTF_HUMAN Cystatin-F OS=Homo sapiens GN=CST7 PE=1 SV=1	R.YSVEKFNN[+1054.370]C[+57.021]TNDMFLFKESR.I	HexNAc(2)Hex(4)	C[+57], N[+1054]	896.636	4	3583.52	3583.52	0	0.1	55	260.93
>sp|O76096|CYTF_HUMAN Cystatin-F OS=Homo sapiens GN=CST7 PE=1 SV=1	R.YSVEKFNN[+1054.370]C[+57.021]TNDMFLFKESR.I	HexNAc(2)Hex(4)	C[+57], N[+1054]	896.636	4	3583.52	3583.52	0	0	55	264.46
>sp|O76096|CYTF_HUMAN Cystatin-F OS=Homo sapiens GN=CST7 PE=1 SV=1	R.YSVEKFNN[+1054.370]C[+57.021]TNDMFLFKESR.I	HexNAc(2)Hex(4)	C[+57], N[+1054]	896.637	4	3583.53	3583.52	0	0.8	55	273.74
>sp|O76096|CYTF_HUMAN Cystatin-F OS=Homo sapiens GN=CST7 PE=1 SV=1	R.YSVEKFNN[+1460.529]C[+57.021]TNDMFLFKESR.I	HexNAc(4)Hex(4)	C[+57], N[+1461]	998.177	4	3989.68	3989.68	0	0.5	55	273.82
>sp|O76096|CYTF_HUMAN Cystatin-F OS=Homo sapiens GN=CST7 PE=1 SV=1	R.YSVEKFNN[+1054.370]C[+57.021]TNDMFLFKESR.I	HexNAc(2)Hex(4)	C[+57], N[+1054]	1195.18	3	3583.52	3583.52	0	-0.8	55	274.17
>sp|O76096|CYTF_HUMAN Cystatin-F OS=Homo sapiens GN=CST7 PE=1 SV=1	R.YSVEKFNN[+1054.370]C[+57.021]TNDMFLFKESR.I	HexNAc(2)Hex(4)	C[+57], N[+1054]	896.637	4	3583.53	3583.52	0	0.6	55	278.29
>sp|O76096|CYTF_HUMAN Cystatin-F OS=Homo sapiens GN=CST7 PE=1 SV=1	R.YSVEKFNN[+1054.370]C[+57.021]TNDMFLFKESR.I	HexNAc(2)Hex(4)	C[+57], N[+1054]	896.637	4	3583.53	3583.52	0	0.6	55	284.31
>sp|O76096|CYTF_HUMAN Cystatin-F OS=Homo sapiens GN=CST7 PE=1 SV=1	R.YSVEKFNN[+892.317]C[+57.021]TNDMFLFKESR.I	HexNAc(2)Hex(3)	C[+57], N[+892]	1141.16	3	3421.47	3421.47	0	-0.4	55	288.38
>sp|O76096|CYTF_HUMAN Cystatin-F OS=Homo sapiens GN=CST7 PE=1 SV=1	R.YSVEKFNN[+1054.370]C[+57.021]TNDMFLFKESR.I	HexNAc(2)Hex(4)	C[+57], N[+1054]	896.636	4	3583.52	3583.52	0	-0.3	55	289.02
>sp|O76096|CYTF_HUMAN Cystatin-F OS=Homo sapiens GN=CST7 PE=1 SV=1	R.YSVEKFNN[+892.317]C[+57.021]TNDMFLFKESR.I	HexNAc(2)Hex(3)	C[+57], N[+892]	856.124	4	3421.47	3421.47	0	1.1	55	290.09
>sp|O76096|CYTF_HUMAN Cystatin-F OS=Homo sapiens GN=CST7 PE=1 SV=1	R.YSVEKFNN[+1054.370]C[+57.021]TNDMFLFKESR.I	HexNAc(2)Hex(4)	C[+57], N[+1054]	896.636	4	3583.52	3583.52	0	0.1	55	297.83
>sp|O76096|CYTF_HUMAN Cystatin-F OS=Homo sapiens GN=CST7 PE=1 SV=1	R.YSVEKFNN[+1054.370]C[+57.021]TNDMFLFKESR.I	HexNAc(2)Hex(4)	C[+57], N[+1054]	896.636	4	3583.52	3583.52	0	0	55	310.43
>sp|O76096|CYTF_HUMAN Cystatin-F OS=Homo sapiens GN=CST7 PE=1 SV=1	R.YSVEKFNN[+1054.370]C[+57.021]TNDMFLFKESR.I	HexNAc(2)Hex(4)	C[+57], N[+1054]	896.636	4	3583.52	3583.52	0	-0.2	55	311.69
>sp|O76096|CYTF_HUMAN Cystatin-F OS=Homo sapiens GN=CST7 PE=1 SV=1	R.YSVEKFNN[+1054.370]C[+57.021]TNDMFLFKESR.I	HexNAc(2)Hex(4)	C[+57], N[+1054]	896.637	4	3583.53	3583.52	0	1	55	311.99
>sp|O76096|CYTF_HUMAN Cystatin-F OS=Homo sapiens GN=CST7 PE=1 SV=1	R.YSVEKFNN[+1054.370]C[+57.021]TNDMFLFKESR.I	HexNAc(2)Hex(4)	C[+57], N[+1054]	896.636	4	3583.52	3583.52	0	0	55	318.65
>sp|O76096|CYTF_HUMAN Cystatin-F OS=Homo sapiens GN=CST7 PE=1 SV=1	R.YSVEKFNN[+1054.370]C[+57.021]TNDMFLFKESR.I	HexNAc(2)Hex(4)	C[+57], N[+1054]	1195.18	3	3583.52	3583.52	0	-0.8	55	319.08
>sp|O76096|CYTF_HUMAN Cystatin-F OS=Homo sapiens GN=CST7 PE=1 SV=1	R.YSVEKFNN[+1054.370]C[+57.021]TNDMFLFKESR.I	HexNAc(2)Hex(4)	C[+57], N[+1054]	896.634	4	3583.51	3583.52	0	-3.2	55	322.15
>sp|O76096|CYTF_HUMAN Cystatin-F OS=Homo sapiens GN=CST7 PE=1 SV=1	R.YSVEKFNN[+1054.370]C[+57.021]TNDMFLFKESR.I	HexNAc(2)Hex(4)	C[+57], N[+1054]	896.637	4	3583.53	3583.52	0	1	55	324.6
>sp|O76096|CYTF_HUMAN Cystatin-F OS=Homo sapiens GN=CST7 PE=1 SV=1	R.YSVEKFNN[+1054.370]C[+57.021]TNDMFLFKESR.I	HexNAc(2)Hex(4)	C[+57], N[+1054]	896.637	4	3583.52	3583.52	0	0.2	55	328.94
>sp|O76096|CYTF_HUMAN Cystatin-F OS=Homo sapiens GN=CST7 PE=1 SV=1	R.YSVEKFNN[+1054.370]C[+57.021]TNDMFLFKESR.I	HexNAc(2)Hex(4)	C[+57], N[+1054]	896.637	4	3583.52	3583.52	0	0.2	55	329.13
>sp|O76096|CYTF_HUMAN Cystatin-F OS=Homo sapiens GN=CST7 PE=1 SV=1	R.YSVEKFNN[+1054.370]C[+57.021]TNDMFLFKESR.I	HexNAc(2)Hex(4)	C[+57], N[+1054]	896.637	4	3583.53	3583.52	0	0.8	55	330.74
>sp|O76096|CYTF_HUMAN Cystatin-F OS=Homo sapiens GN=CST7 PE=1 SV=1	R.YSVEKFNN[+1054.370]C[+57.021]TNDMFLFKESR.I	HexNAc(2)Hex(4)	C[+57], N[+1054]	1195.18	3	3583.52	3583.52	0	0.3	55	339.7
>sp|O76096|CYTF_HUMAN Cystatin-F OS=Homo sapiens GN=CST7 PE=1 SV=1	R.YSVEKFNN[+1054.370]C[+57.021]TNDMFLFKESR.I	HexNAc(2)Hex(4)	C[+57], N[+1054]	896.636	4	3583.52	3583.52	0	-0.3	55	340.97
>sp|O76096|CYTF_HUMAN Cystatin-F OS=Homo sapiens GN=CST7 PE=1 SV=1	R.YSVEKFNN[+1054.370]C[+57.021]TNDMFLFKESR.I	HexNAc(2)Hex(4)	C[+57], N[+1054]	896.637	4	3583.53	3583.52	0	0.6	55	342.35
>sp|O76096|CYTF_HUMAN Cystatin-F OS=Homo sapiens GN=CST7 PE=1 SV=1	R.YSVEKFNN[+1054.370]C[+57.021]TNDMFLFKESR.I	HexNAc(2)Hex(4)	C[+57], N[+1054]	896.637	4	3583.53	3583.52	0	0.8	55	343.43
>sp|O76096|CYTF_HUMAN Cystatin-F OS=Homo sapiens GN=CST7 PE=1 SV=1	R.YSVEKFNN[+1054.370]C[+57.021]TNDMFLFKESR.I	HexNAc(2)Hex(4)	C[+57], N[+1054]	896.636	4	3583.52	3583.52	0	-0.3	55	347.12
>sp|O76096|CYTF_HUMAN Cystatin-F OS=Homo sapiens GN=CST7 PE=1 SV=1	R.YSVEKFNN[+1054.370]C[+57.021]TNDMFLFKESR.I	HexNAc(2)Hex(4)	C[+57], N[+1054]	896.637	4	3583.52	3583.52	0	0.3	55	348.44
>sp|O76096|CYTF_HUMAN Cystatin-F OS=Homo sapiens GN=CST7 PE=1 SV=1	R.YSVEKFNN[+1054.370]C[+57.021]TNDMFLFKESR.I	HexNAc(2)Hex(4)	C[+57], N[+1054]	896.636	4	3583.52	3583.52	0	0	55	350.53
>sp|O76096|CYTF_HUMAN Cystatin-F OS=Homo sapiens GN=CST7 PE=1 SV=1	R.YSVEKFNN[+1054.370]C[+57.021]TNDMFLFKESR.I	HexNAc(2)Hex(4)	C[+57], N[+1054]	896.636	4	3583.52	3583.52	0	-0.3	55	351.37
>sp|O76096|CYTF_HUMAN Cystatin-F OS=Homo sapiens GN=CST7 PE=1 SV=1	R.YSVEKFNN[+1054.370]C[+57.021]TNDMFLFKESR.I	HexNAc(2)Hex(4)	C[+57], N[+1054]	896.634	4	3583.51	3583.52	0	-3.2	55	352.13
>sp|O76096|CYTF_HUMAN Cystatin-F OS=Homo sapiens GN=CST7 PE=1 SV=1	R.YSVEKFNN[+1054.370]C[+57.021]TNDMFLFKESR.I	HexNAc(2)Hex(4)	C[+57], N[+1054]	1195.18	3	3583.52	3583.52	0	-0.8	55	352.87
>sp|O76096|CYTF_HUMAN Cystatin-F OS=Homo sapiens GN=CST7 PE=1 SV=1	R.YSVEKFNN[+1054.370]C[+57.021]TNDMFLFKESR.I	HexNAc(2)Hex(4)	C[+57], N[+1054]	896.637	4	3583.53	3583.52	0	1	55	371.14
>sp|O76096|CYTF_HUMAN Cystatin-F OS=Homo sapiens GN=CST7 PE=1 SV=1	R.YSVEKFNN[+1054.370]C[+57.021]TNDMFLFKESR.I	HexNAc(2)Hex(4)	C[+57], N[+1054]	896.636	4	3583.52	3583.52	0	0.1	55	381.55
>sp|O76096|CYTF_HUMAN Cystatin-F OS=Homo sapiens GN=CST7 PE=1 SV=1	R.YSVEKFNN[+1054.370]C[+57.021]TNDMFLFKESR.I	HexNAc(2)Hex(4)	C[+57], N[+1054]	896.637	4	3583.53	3583.52	0	0.4	55	382.03
>sp|O76096|CYTF_HUMAN Cystatin-F OS=Homo sapiens GN=CST7 PE=1 SV=1	R.YSVEKFNN[+1054.370]C[+57.021]TNDMFLFKESR.I	HexNAc(2)Hex(4)	C[+57], N[+1054]	896.634	4	3583.51	3583.52	0	-3.2	55	385.96
>sp|O76096|CYTF_HUMAN Cystatin-F OS=Homo sapiens GN=CST7 PE=1 SV=1	R.YSVEKFNN[+1054.370]C[+57.021]TNDMFLFKESR.I	HexNAc(2)Hex(4)	C[+57], N[+1054]	896.637	4	3583.53	3583.52	0	0.5	55	386.25
>sp|O76096|CYTF_HUMAN Cystatin-F OS=Homo sapiens GN=CST7 PE=1 SV=1	R.YSVEKFNN[+1054.370]C[+57.021]TNDMFLFKESR.I	HexNAc(2)Hex(4)	C[+57], N[+1054]	896.636	4	3583.52	3583.52	0	0.1	55	391.67
>sp|O76096|CYTF_HUMAN Cystatin-F OS=Homo sapiens GN=CST7 PE=1 SV=1	R.YSVEKFNN[+1054.370]C[+57.021]TNDMFLFKESR.I	HexNAc(2)Hex(4)	C[+57], N[+1054]	896.636	4	3583.52	3583.52	0	-0.1	55	409.47
>sp|O76096|CYTF_HUMAN Cystatin-F OS=Homo sapiens GN=CST7 PE=1 SV=1	R.YSVEKFNN[+1054.370]C[+57.021]TNDMFLFKESR.I	HexNAc(2)Hex(4)	C[+57], N[+1054]	896.636	4	3583.52	3583.52	0	0	55	417.04
>sp|O76096|CYTF_HUMAN Cystatin-F OS=Homo sapiens GN=CST7 PE=1 SV=1	R.YSVEKFNN[+1054.370]C[+57.021]TNDMFLFKESR.I	HexNAc(2)Hex(4)	C[+57], N[+1054]	896.636	4	3583.52	3583.52	0	-0.5	55	420.1
>sp|O76096|CYTF_HUMAN Cystatin-F OS=Homo sapiens GN=CST7 PE=1 SV=1	R.YSVEKFNN[+1054.370]C[+57.021]TNDMFLFKESR.I	HexNAc(2)Hex(4)	C[+57], N[+1054]	896.636	4	3583.52	3583.52	0	-0.5	55	423.79
>sp|O76096|CYTF_HUMAN Cystatin-F OS=Homo sapiens GN=CST7 PE=1 SV=1	R.YSVEKFNN[+1054.370]C[+57.021]TNDMFLFKESR.I	HexNAc(2)Hex(4)	C[+57], N[+1054]	896.636	4	3583.52	3583.52	0	0.1	55	433.87
>sp|O76096|CYTF_HUMAN Cystatin-F OS=Homo sapiens GN=CST7 PE=1 SV=1	R.YSVEKFNN[+1054.370]C[+57.021]TNDMFLFKESR.I	HexNAc(2)Hex(4)	C[+57], N[+1054]	896.636	4	3583.52	3583.52	0	0.1	55	443.12
>sp|O76096|CYTF_HUMAN Cystatin-F OS=Homo sapiens GN=CST7 PE=1 SV=1	R.YSVEKFNN[+1054.370]C[+57.021]TNDMFLFKESR.I	HexNAc(2)Hex(4)	C[+57], N[+1054]	896.637	4	3583.52	3583.52	0	0.2	55	450.82
>sp|O76096|CYTF_HUMAN Cystatin-F OS=Homo sapiens GN=CST7 PE=1 SV=1	R.YSVEKFNN[+1054.370]C[+57.021]TNDMFLFKESR.I	HexNAc(2)Hex(4)	C[+57], N[+1054]	896.637	4	3583.53	3583.52	0	0.5	55	454.96
>sp|O76096|CYTF_HUMAN Cystatin-F OS=Homo sapiens GN=CST7 PE=1 SV=1	R.YSVEKFNN[+1054.370]C[+57.021]TNDMFLFKESR.I	HexNAc(2)Hex(4)	C[+57], N[+1054]	896.636	4	3583.52	3583.52	0	0.1	55	457.54
>sp|O76096|CYTF_HUMAN Cystatin-F OS=Homo sapiens GN=CST7 PE=1 SV=1	R.YSVEKFNN[+1054.370]C[+57.021]TNDMFLFKESR.I	HexNAc(2)Hex(4)	C[+57], N[+1054]	896.637	4	3583.53	3583.52	0	0.6	55	457.72
>sp|O76096|CYTF_HUMAN Cystatin-F OS=Homo sapiens GN=CST7 PE=1 SV=1	R.YSVEKFNN[+1054.370]C[+57.021]TNDMFLFKESR.I	HexNAc(2)Hex(4)	C[+57], N[+1054]	896.636	4	3583.52	3583.52	0	-0.1	55	458.7
>sp|O76096|CYTF_HUMAN Cystatin-F OS=Homo sapiens GN=CST7 PE=1 SV=1	R.YSVEKFNN[+1054.370]C[+57.021]TNDMFLFKESR.I	HexNAc(2)Hex(4)	C[+57], N[+1054]	896.636	4	3583.52	3583.52	0	0.1	55	459.75
>sp|O76096|CYTF_HUMAN Cystatin-F OS=Homo sapiens GN=CST7 PE=1 SV=1	R.YSVEKFNN[+1054.370]C[+57.021]TNDMFLFKESR.I	HexNAc(2)Hex(4)	C[+57], N[+1054]	896.636	4	3583.52	3583.52	0	-0.2	55	466.83
>sp|O76096|CYTF_HUMAN Cystatin-F OS=Homo sapiens GN=CST7 PE=1 SV=1	R.YSVEKFNN[+1054.370]C[+57.021]TNDMFLFKESR.I	HexNAc(2)Hex(4)	C[+57], N[+1054]	896.636	4	3583.52	3583.52	0	-0.5	55	474.35
>sp|O76096|CYTF_HUMAN Cystatin-F OS=Homo sapiens GN=CST7 PE=1 SV=1	R.YSVEKFNN[+1054.370]C[+57.021]TNDMFLFKESR.I	HexNAc(2)Hex(4)	C[+57], N[+1054]	896.637	4	3583.53	3583.52	0	0.4	55	478.56
>sp|O76096|CYTF_HUMAN Cystatin-F OS=Homo sapiens GN=CST7 PE=1 SV=1	R.YSVEKFNN[+1054.370]C[+57.021]TNDMFLFKESR.I	HexNAc(2)Hex(4)	C[+57], N[+1054]	896.636	4	3583.52	3583.52	0	-0.1	55	478.69
>sp|O76096|CYTF_HUMAN Cystatin-F OS=Homo sapiens GN=CST7 PE=1 SV=1	R.YSVEKFNN[+1054.370]C[+57.021]TNDMFLFKESR.I	HexNAc(2)Hex(4)	C[+57], N[+1054]	896.636	4	3583.52	3583.52	0	0.1	55	484.67
>sp|O76096|CYTF_HUMAN Cystatin-F OS=Homo sapiens GN=CST7 PE=1 SV=1	R.YSVEKFNN[+1054.370]C[+57.021]TNDMFLFKESR.I	HexNAc(2)Hex(4)	C[+57], N[+1054]	896.636	4	3583.52	3583.52	0	0	55	497.34
>sp|O76096|CYTF_HUMAN Cystatin-F OS=Homo sapiens GN=CST7 PE=1 SV=1	R.YSVEKFNN[+1054.370]C[+57.021]TNDMFLFKESR.I	HexNAc(2)Hex(4)	C[+57], N[+1054]	896.636	4	3583.52	3583.52	0	0	55	498.7
>sp|O76096|CYTF_HUMAN Cystatin-F OS=Homo sapiens GN=CST7 PE=1 SV=1	R.YSVEKFNN[+1054.370]C[+57.021]TNDMFLFKESR.I	HexNAc(2)Hex(4)	C[+57], N[+1054]	896.637	4	3583.52	3583.52	0	0.3	55	499.24
>sp|O76096|CYTF_HUMAN Cystatin-F OS=Homo sapiens GN=CST7 PE=1 SV=1	R.YSVEKFNN[+1054.370]C[+57.021]TNDMFLFKESR.I	HexNAc(2)Hex(4)	C[+57], N[+1054]	896.637	4	3583.53	3583.52	0	0.6	55	501.68
>sp|O76096|CYTF_HUMAN Cystatin-F OS=Homo sapiens GN=CST7 PE=1 SV=1	R.YSVEKFNN[+1054.370]C[+57.021]TNDMFLFKESR.I	HexNAc(2)Hex(4)	C[+57], N[+1054]	896.636	4	3583.52	3583.52	0	0.1	55	502.14
>sp|O76096|CYTF_HUMAN Cystatin-F OS=Homo sapiens GN=CST7 PE=1 SV=1	R.YSVEKFNN[+1054.370]C[+57.021]TNDMFLFKESR.I	HexNAc(2)Hex(4)	C[+57], N[+1054]	896.636	4	3583.52	3583.52	0	0	55	503.04
>sp|O76096|CYTF_HUMAN Cystatin-F OS=Homo sapiens GN=CST7 PE=1 SV=1	R.YSVEKFNN[+1054.370]C[+57.021]TNDMFLFKESR.I	HexNAc(2)Hex(4)	C[+57], N[+1054]	896.637	4	3583.53	3583.52	0	0.6	55	506.99
>sp|O76096|CYTF_HUMAN Cystatin-F OS=Homo sapiens GN=CST7 PE=1 SV=1	R.YSVEKFNN[+1054.370]C[+57.021]TNDMFLFKESR.I	HexNAc(2)Hex(4)	C[+57], N[+1054]	896.636	4	3583.52	3583.52	0	-0.2	55	508.8
>sp|O76096|CYTF_HUMAN Cystatin-F OS=Homo sapiens GN=CST7 PE=1 SV=1	R.YSVEKFNN[+1054.370]C[+57.021]TNDMFLFKESR.I	HexNAc(2)Hex(4)	C[+57], N[+1054]	896.637	4	3583.53	3583.52	0	0.4	55	512.55
>sp|O76096|CYTF_HUMAN Cystatin-F OS=Homo sapiens GN=CST7 PE=1 SV=1	R.YSVEKFNN[+1054.370]C[+57.021]TNDMFLFKESR.I	HexNAc(2)Hex(4)	C[+57], N[+1054]	896.637	4	3583.53	3583.52	0	0.5	55	527.4
>sp|O76096|CYTF_HUMAN Cystatin-F OS=Homo sapiens GN=CST7 PE=1 SV=1	R.YSVEKFNN[+1054.370]C[+57.021]TNDMFLFKESR.I	HexNAc(2)Hex(4)	C[+57], N[+1054]	896.637	4	3583.53	3583.52	0	0.6	55	548.35
>sp|O76096|CYTF_HUMAN Cystatin-F OS=Homo sapiens GN=CST7 PE=1 SV=1	R.YSVEKFNN[+1054.370]C[+57.021]TNDMFLFKESR.I	HexNAc(2)Hex(4)	C[+57], N[+1054]	896.636	4	3583.52	3583.52	0	-0.2	55	549.22
>sp|O76096|CYTF_HUMAN Cystatin-F OS=Homo sapiens GN=CST7 PE=1 SV=1	R.YSVEKFNN[+1054.370]C[+57.021]TNDMFLFKESR.I	HexNAc(2)Hex(4)	C[+57], N[+1054]	896.637	4	3583.52	3583.52	0	0.3	55	562.58
>sp|O76096|CYTF_HUMAN Cystatin-F OS=Homo sapiens GN=CST7 PE=1 SV=1	R.YSVEKFNN[+1054.370]C[+57.021]TNDMFLFKESR.I	HexNAc(2)Hex(4)	C[+57], N[+1054]	896.636	4	3583.52	3583.52	0	0.1	55	573.54
>sp|O76096|CYTF_HUMAN Cystatin-F OS=Homo sapiens GN=CST7 PE=1 SV=1	R.YSVEKFNN[+1054.370]C[+57.021]TNDMFLFKESR.I	HexNAc(2)Hex(4)	C[+57], N[+1054]	896.637	4	3583.53	3583.52	0	0.5	55	587.49
>sp|O76096|CYTF_HUMAN Cystatin-F OS=Homo sapiens GN=CST7 PE=1 SV=1	R.YSVEKFNN[+1054.370]C[+57.021]TNDMFLFKESR.I	HexNAc(2)Hex(4)	C[+57], N[+1054]	896.637	4	3583.53	3583.52	0	0.4	55	628.27
>sp|O76096|CYTF_HUMAN Cystatin-F OS=Homo sapiens GN=CST7 PE=1 SV=1	R.YSVEKFNN[+1054.370]C[+57.021]TNDMFLFKESR.I	HexNAc(2)Hex(4)	C[+57], N[+1054]	896.637	4	3583.52	3583.52	0	0.3	55	636.84
>sp|O76096|CYTF_HUMAN Cystatin-F OS=Homo sapiens GN=CST7 PE=1 SV=1	R.YSVEKFNN[+1200.428]C[+57.021]TNDM[+15.995]FLFKESR.I	HexNAc(2)Hex(4)Fuc(1)	C[+57], M[+16], N[+1200]	937.149	4	3745.57	3745.58	0	-0.9	55	205.55
>sp|O76096|CYTF_HUMAN Cystatin-F OS=Homo sapiens GN=CST7 PE=1 SV=1	R.YSVEKFNN[+876.322]C[+57.021]TNDM[+15.995]FLFKESR.I	HexNAc(2)Hex(2)Fuc(1)	C[+57], M[+16], N[+876]	856.122	4	3421.47	3421.47	0	-1.6	55	206.14
>sp|O76096|CYTF_HUMAN Cystatin-F OS=Homo sapiens GN=CST7 PE=1 SV=1	R.YSVEKFNN[+876.322]C[+57.021]TNDM[+15.995]FLFKESR.I	HexNAc(2)Hex(2)Fuc(1)	C[+57], M[+16], N[+876]	856.123	4	3421.47	3421.47	0	-0.2	55	206.46
>sp|O76096|CYTF_HUMAN Cystatin-F OS=Homo sapiens GN=CST7 PE=1 SV=1	R.YSVEKFNN[+1200.428]C[+57.021]TNDM[+15.995]FLFKESR.I	HexNAc(2)Hex(4)Fuc(1)	C[+57], M[+16], N[+1200]	937.152	4	3745.58	3745.58	0	2	55	226.93
>sp|O76096|CYTF_HUMAN Cystatin-F OS=Homo sapiens GN=CST7 PE=1 SV=1	R.YSVEKFNN[+876.322]C[+57.021]TNDM[+15.995]FLFKESR.I	HexNAc(2)Hex(2)Fuc(1)	C[+57], M[+16], N[+876]	856.123	4	3421.47	3421.47	0	-0.1	55	228.49
>sp|O76096|CYTF_HUMAN Cystatin-F OS=Homo sapiens GN=CST7 PE=1 SV=1	R.YSVEKFNN[+1054.370]C[+57.021]TNDM[+15.995]FLFKESR.I	HexNAc(2)Hex(4)	C[+57], M[+16], N[+1054]	900.637	4	3599.53	3599.52	0	2.2	55	232.19
>sp|O76096|CYTF_HUMAN Cystatin-F OS=Homo sapiens GN=CST7 PE=1 SV=1	R.YSVEKFNN[+876.322]C[+57.021]TNDM[+15.995]FLFKESR.I	HexNAc(2)Hex(2)Fuc(1)	C[+57], M[+16], N[+876]	856.124	4	3421.47	3421.47	0	0.6	55	239
>sp|O76096|CYTF_HUMAN Cystatin-F OS=Homo sapiens GN=CST7 PE=1 SV=1	R.YSVEKFNN[+892.317]C[+57.021]TNDM[+15.995]FLFKESR.I	HexNAc(2)Hex(3)	C[+57], M[+16], N[+892]	860.123	4	3437.47	3437.47	0	0.8	55	243.24
>sp|O76096|CYTF_HUMAN Cystatin-F OS=Homo sapiens GN=CST7 PE=1 SV=1	R.YSVEKFNN[+876.322]C[+57.021]TNDM[+15.995]FLFKESR.I	HexNAc(2)Hex(2)Fuc(1)	C[+57], M[+16], N[+876]	856.125	4	3421.48	3421.47	0	2	55	250.67
>sp|O76096|CYTF_HUMAN Cystatin-F OS=Homo sapiens GN=CST7 PE=1 SV=1	R.YSVEKFNN[+892.317]C[+57.021]TNDM[+15.995]FLFKESR.I	HexNAc(2)Hex(3)	C[+57], M[+16], N[+892]	860.123	4	3437.47	3437.47	0	0.8	55	253.86
>sp|O76096|CYTF_HUMAN Cystatin-F OS=Homo sapiens GN=CST7 PE=1 SV=1	R.YSVEKFNN[+3081.095]C[+57.021]TNDM[+15.995]FLFKESR.I	HexNAc(6)Hex(7)Fuc(1)NeuAc(2)	C[+57], M[+16], N[+3081]	938.377	6	5625.22	5626.24	-1	-3	55	263.74
>sp|O76096|CYTF_HUMAN Cystatin-F OS=Homo sapiens GN=CST7 PE=1 SV=1	R.YSVEKFNN[+1444.534]C[+57.021]TNDM[+15.995]FLFKESR.I	HexNAc(4)Hex(3)Fuc(1)	C[+57], M[+16], N[+1445]	998.177	4	3989.69	3989.68	0	1.3	55	268.37
>sp|O76096|CYTF_HUMAN Cystatin-F OS=Homo sapiens GN=CST7 PE=1 SV=1	R.YSVEKFNN[+876.322]C[+57.021]TNDM[+15.995]FLFKESR.I	HexNAc(2)Hex(2)Fuc(1)	C[+57], M[+16], N[+876]	856.123	4	3421.47	3421.47	0	-0.2	55	284.23
>sp|O76096|CYTF_HUMAN Cystatin-F OS=Homo sapiens GN=CST7 PE=1 SV=1	R.YSVEKFNN[+876.322]C[+57.021]TNDM[+15.995]FLFKESR.I	HexNAc(2)Hex(2)Fuc(1)	C[+57], M[+16], N[+876]	856.124	4	3421.47	3421.47	0	0.6	55	290.92
>sp|O76096|CYTF_HUMAN Cystatin-F OS=Homo sapiens GN=CST7 PE=1 SV=1	R.YSVEKFNN[+876.322]C[+57.021]TNDM[+15.995]FLFKESR.I	HexNAc(2)Hex(2)Fuc(1)	C[+57], M[+16], N[+876]	856.124	4	3421.47	3421.47	0	0.7	55	303.53
>sp|O76096|CYTF_HUMAN Cystatin-F OS=Homo sapiens GN=CST7 PE=1 SV=1	R.YSVEKFNN[+1444.534]C[+57.021]TNDM[+15.995]FLFKESR.I	HexNAc(4)Hex(3)Fuc(1)	C[+57], M[+16], N[+1445]	998.176	4	3989.68	3989.68	0	0.2	55	316.89
>sp|O76096|CYTF_HUMAN Cystatin-F OS=Homo sapiens GN=CST7 PE=1 SV=1	R.YSVEKFNN[+876.322]C[+57.021]TNDM[+15.995]FLFKESR.I	HexNAc(2)Hex(2)Fuc(1)	C[+57], M[+16], N[+876]	856.122	4	3421.47	3421.47	0	-1.3	55	328.11
>sp|O76096|CYTF_HUMAN Cystatin-F OS=Homo sapiens GN=CST7 PE=1 SV=1	R.YSVEKFNN[+876.322]C[+57.021]TNDM[+15.995]FLFKESR.I	HexNAc(2)Hex(2)Fuc(1)	C[+57], M[+16], N[+876]	1141.16	3	3421.47	3421.47	0	-0.4	55	334.17
>sp|O76096|CYTF_HUMAN Cystatin-F OS=Homo sapiens GN=CST7 PE=1 SV=1	R.YSVEKFNN[+876.322]C[+57.021]TNDM[+15.995]FLFKESR.I	HexNAc(2)Hex(2)Fuc(1)	C[+57], M[+16], N[+876]	856.124	4	3421.47	3421.47	0	0.5	55	352.43
>sp|O76096|CYTF_HUMAN Cystatin-F OS=Homo sapiens GN=CST7 PE=1 SV=1	R.YSVEKFNN[+876.322]C[+57.021]TNDM[+15.995]FLFKESR.I	HexNAc(2)Hex(2)Fuc(1)	C[+57], M[+16], N[+876]	856.124	4	3421.47	3421.47	0	0.4	55	357.23
>sp|O76096|CYTF_HUMAN Cystatin-F OS=Homo sapiens GN=CST7 PE=1 SV=1	R.YSVEKFNN[+876.322]C[+57.021]TNDM[+15.995]FLFKESR.I	HexNAc(2)Hex(2)Fuc(1)	C[+57], M[+16], N[+876]	856.124	4	3421.47	3421.47	0	0.4	55	362.44
>sp|O76096|CYTF_HUMAN Cystatin-F OS=Homo sapiens GN=CST7 PE=1 SV=1	R.YSVEKFNN[+1444.534]C[+57.021]TNDM[+15.995]FLFKESR.I	HexNAc(4)Hex(3)Fuc(1)	C[+57], M[+16], N[+1445]	998.177	4	3989.68	3989.68	0	0.5	55	371.18
>sp|O76096|CYTF_HUMAN Cystatin-F OS=Homo sapiens GN=CST7 PE=1 SV=1	R.YSVEKFNN[+1444.534]C[+57.021]TNDM[+15.995]FLFKESR.I	HexNAc(4)Hex(3)Fuc(1)	C[+57], M[+16], N[+1445]	998.176	4	3989.68	3989.68	0	-0.4	55	381.3
>sp|O76096|CYTF_HUMAN Cystatin-F OS=Homo sapiens GN=CST7 PE=1 SV=1	R.YSVEKFNN[+1444.534]C[+57.021]TNDM[+15.995]FLFKESR.I	HexNAc(4)Hex(3)Fuc(1)	C[+57], M[+16], N[+1445]	998.177	4	3989.69	3989.68	0	1.3	55	383.47
>sp|O76096|CYTF_HUMAN Cystatin-F OS=Homo sapiens GN=CST7 PE=1 SV=1	R.YSVEKFNN[+876.322]C[+57.021]TNDM[+15.995]FLFKESR.I	HexNAc(2)Hex(2)Fuc(1)	C[+57], M[+16], N[+876]	856.124	4	3421.47	3421.47	0	0.6	55	385.98
>sp|O76096|CYTF_HUMAN Cystatin-F OS=Homo sapiens GN=CST7 PE=1 SV=1	R.YSVEKFNN[+892.317]C[+57.021]TNDM[+15.995]FLFKESR.I	HexNAc(2)Hex(3)	C[+57], M[+16], N[+892]	860.123	4	3437.47	3437.47	0	0.8	55	388.05
>sp|O76096|CYTF_HUMAN Cystatin-F OS=Homo sapiens GN=CST7 PE=1 SV=1	R.YSVEKFNN[+876.322]C[+57.021]TNDM[+15.995]FLFKESR.I	HexNAc(2)Hex(2)Fuc(1)	C[+57], M[+16], N[+876]	856.124	4	3421.47	3421.47	0	1.1	55	399.88
>sp|O76096|CYTF_HUMAN Cystatin-F OS=Homo sapiens GN=CST7 PE=1 SV=1	R.YSVEKFNN[+876.322]C[+57.021]TNDM[+15.995]FLFKESR.I	HexNAc(2)Hex(2)Fuc(1)	C[+57], M[+16], N[+876]	856.123	4	3421.47	3421.47	0	0	55	411.45
>sp|O76096|CYTF_HUMAN Cystatin-F OS=Homo sapiens GN=CST7 PE=1 SV=1	R.YSVEKFNN[+876.322]C[+57.021]TNDM[+15.995]FLFKESR.I	HexNAc(2)Hex(2)Fuc(1)	C[+57], M[+16], N[+876]	856.123	4	3421.47	3421.47	0	-0.1	55	431.19
>sp|O76096|CYTF_HUMAN Cystatin-F OS=Homo sapiens GN=CST7 PE=1 SV=1	R.YSVEKFNN[+1444.534]C[+57.021]TNDM[+15.995]FLFKESR.I	HexNAc(4)Hex(3)Fuc(1)	C[+57], M[+16], N[+1445]	998.176	4	3989.68	3989.68	0	0.2	55	436.58
>sp|O76096|CYTF_HUMAN Cystatin-F OS=Homo sapiens GN=CST7 PE=1 SV=1	R.YSVEKFNN[+876.322]C[+57.021]TNDM[+15.995]FLFKESR.I	HexNAc(2)Hex(2)Fuc(1)	C[+57], M[+16], N[+876]	856.124	4	3421.47	3421.47	0	0.5	55	442.36
>sp|O76096|CYTF_HUMAN Cystatin-F OS=Homo sapiens GN=CST7 PE=1 SV=1	R.YSVEKFNN[+876.322]C[+57.021]TNDM[+15.995]FLFKESR.I	HexNAc(2)Hex(2)Fuc(1)	C[+57], M[+16], N[+876]	856.124	4	3421.47	3421.47	0	0.6	55	449.79
>sp|O76096|CYTF_HUMAN Cystatin-F OS=Homo sapiens GN=CST7 PE=1 SV=1	R.YSVEKFNN[+876.322]C[+57.021]TNDM[+15.995]FLFKESR.I	HexNAc(2)Hex(2)Fuc(1)	C[+57], M[+16], N[+876]	856.124	4	3421.47	3421.47	0	0.5	55	451.51
>sp|O76096|CYTF_HUMAN Cystatin-F OS=Homo sapiens GN=CST7 PE=1 SV=1	R.YSVEKFNN[+1444.534]C[+57.021]TNDM[+15.995]FLFKESR.I	HexNAc(4)Hex(3)Fuc(1)	C[+57], M[+16], N[+1445]	998.176	4	3989.68	3989.68	0	-0.4	55	460.74
>sp|O76096|CYTF_HUMAN Cystatin-F OS=Homo sapiens GN=CST7 PE=1 SV=1	R.YSVEKFNN[+876.322]C[+57.021]TNDM[+15.995]FLFKESR.I	HexNAc(2)Hex(2)Fuc(1)	C[+57], M[+16], N[+876]	856.123	4	3421.47	3421.47	0	-0.1	55	464.84
>sp|O76096|CYTF_HUMAN Cystatin-F OS=Homo sapiens GN=CST7 PE=1 SV=1	R.YSVEKFNN[+1054.370]C[+57.021]TNDM[+15.995]FLFKESR.I	HexNAc(2)Hex(4)	C[+57], M[+16], N[+1054]	900.637	4	3599.53	3599.52	0	2.2	55	466.25
>sp|O76096|CYTF_HUMAN Cystatin-F OS=Homo sapiens GN=CST7 PE=1 SV=1	R.YSVEKFNN[+876.322]C[+57.021]TNDM[+15.995]FLFKESR.I	HexNAc(2)Hex(2)Fuc(1)	C[+57], M[+16], N[+876]	856.124	4	3421.47	3421.47	0	1.1	55	467.6
>sp|O76096|CYTF_HUMAN Cystatin-F OS=Homo sapiens GN=CST7 PE=1 SV=1	R.YSVEKFNN[+876.322]C[+57.021]TNDM[+15.995]FLFKESR.I	HexNAc(2)Hex(2)Fuc(1)	C[+57], M[+16], N[+876]	856.124	4	3421.47	3421.47	0	0.5	55	469.79
>sp|O76096|CYTF_HUMAN Cystatin-F OS=Homo sapiens GN=CST7 PE=1 SV=1	R.YSVEKFNN[+1200.428]C[+57.021]TNDM[+15.995]FLFKESR.I	HexNAc(2)Hex(4)Fuc(1)	C[+57], M[+16], N[+1200]	937.152	4	3745.58	3745.58	0	2	55	474.96
>sp|O76096|CYTF_HUMAN Cystatin-F OS=Homo sapiens GN=CST7 PE=1 SV=1	R.YSVEKFNN[+876.322]C[+57.021]TNDM[+15.995]FLFKESR.I	HexNAc(2)Hex(2)Fuc(1)	C[+57], M[+16], N[+876]	856.123	4	3421.47	3421.47	0	0.2	55	482.24
>sp|O76096|CYTF_HUMAN Cystatin-F OS=Homo sapiens GN=CST7 PE=1 SV=1	R.YSVEKFNN[+876.322]C[+57.021]TNDM[+15.995]FLFKESR.I	HexNAc(2)Hex(2)Fuc(1)	C[+57], M[+16], N[+876]	856.124	4	3421.47	3421.47	0	0.9	55	486.76
>sp|O76096|CYTF_HUMAN Cystatin-F OS=Homo sapiens GN=CST7 PE=1 SV=1	R.YSVEKFNN[+876.322]C[+57.021]TNDM[+15.995]FLFKESR.I	HexNAc(2)Hex(2)Fuc(1)	C[+57], M[+16], N[+876]	856.124	4	3421.47	3421.47	0	1.1	55	494.97
>sp|O76096|CYTF_HUMAN Cystatin-F OS=Homo sapiens GN=CST7 PE=1 SV=1	R.YSVEKFNN[+876.322]C[+57.021]TNDM[+15.995]FLFKESR.I	HexNAc(2)Hex(2)Fuc(1)	C[+57], M[+16], N[+876]	856.124	4	3421.47	3421.47	0	0.7	55	507.52
>sp|O76096|CYTF_HUMAN Cystatin-F OS=Homo sapiens GN=CST7 PE=1 SV=1	R.YSVEKFNN[+876.322]C[+57.021]TNDM[+15.995]FLFKESR.I	HexNAc(2)Hex(2)Fuc(1)	C[+57], M[+16], N[+876]	856.124	4	3421.47	3421.47	0	1.1	55	509.12
>sp|O76096|CYTF_HUMAN Cystatin-F OS=Homo sapiens GN=CST7 PE=1 SV=1	R.YSVEKFNN[+876.322]C[+57.021]TNDM[+15.995]FLFKESR.I	HexNAc(2)Hex(2)Fuc(1)	C[+57], M[+16], N[+876]	856.123	4	3421.47	3421.47	0	-0.2	55	518.72
>sp|O76096|CYTF_HUMAN Cystatin-F OS=Homo sapiens GN=CST7 PE=1 SV=1	R.YSVEKFNN[+876.322]C[+57.021]TNDM[+15.995]FLFKESR.I	HexNAc(2)Hex(2)Fuc(1)	C[+57], M[+16], N[+876]	856.124	4	3421.47	3421.47	0	0.4	55	522
>sp|O76096|CYTF_HUMAN Cystatin-F OS=Homo sapiens GN=CST7 PE=1 SV=1	R.YSVEKFNN[+876.322]C[+57.021]TNDM[+15.995]FLFKESR.I	HexNAc(2)Hex(2)Fuc(1)	C[+57], M[+16], N[+876]	856.124	4	3421.47	3421.47	0	1.1	55	527.85
>sp|O76096|CYTF_HUMAN Cystatin-F OS=Homo sapiens GN=CST7 PE=1 SV=1	R.YSVEKFNN[+1444.534]C[+57.021]TNDM[+15.995]FLFKESR.I	HexNAc(4)Hex(3)Fuc(1)	C[+57], M[+16], N[+1445]	998.177	4	3989.68	3989.68	0	0.5	55	538.51
>sp|O76096|CYTF_HUMAN Cystatin-F OS=Homo sapiens GN=CST7 PE=1 SV=1	R.YSVEKFNN[+876.322]C[+57.021]TNDM[+15.995]FLFKESR.I	HexNAc(2)Hex(2)Fuc(1)	C[+57], M[+16], N[+876]	856.124	4	3421.47	3421.47	0	0.6	55	544.23
>sp|O76096|CYTF_HUMAN Cystatin-F OS=Homo sapiens GN=CST7 PE=1 SV=1	R.YSVEKFNN[+876.322]C[+57.021]TNDM[+15.995]FLFKESR.I	HexNAc(2)Hex(2)Fuc(1)	C[+57], M[+16], N[+876]	856.123	4	3421.47	3421.47	0	0	55	556.65
>sp|O76096|CYTF_HUMAN Cystatin-F OS=Homo sapiens GN=CST7 PE=1 SV=1	R.YSVEKFNN[+876.322]C[+57.021]TNDM[+15.995]FLFKESR.I	HexNAc(2)Hex(2)Fuc(1)	C[+57], M[+16], N[+876]	856.124	4	3421.47	3421.47	0	0.7	55	580.97
>sp|O76096|CYTF_HUMAN Cystatin-F OS=Homo sapiens GN=CST7 PE=1 SV=1	R.YSVEKFNN[+876.322]C[+57.021]TNDM[+15.995]FLFKESR.I	HexNAc(2)Hex(2)Fuc(1)	C[+57], M[+16], N[+876]	856.124	4	3421.47	3421.47	0	0.6	55	589.26
>sp|O76096|CYTF_HUMAN Cystatin-F OS=Homo sapiens GN=CST7 PE=1 SV=1	R.YSVEKFNN[+876.322]C[+57.021]TNDM[+15.995]FLFKESR.I	HexNAc(2)Hex(2)Fuc(1)	C[+57], M[+16], N[+876]	856.124	4	3421.47	3421.47	0	0.6	55	618.45
>sp|O76096|CYTF_HUMAN Cystatin-F OS=Homo sapiens GN=CST7 PE=1 SV=1	R.YSVEKFNN[+876.322]C[+57.021]TNDM[+15.995]FLFKESR.I	HexNAc(2)Hex(2)Fuc(1)	C[+57], M[+16], N[+876]	856.123	4	3421.47	3421.47	0	0	55	620.3
>sp|O76096|CYTF_HUMAN Cystatin-F OS=Homo sapiens GN=CST7 PE=1 SV=1	R.YSVEKFNN[+876.322]C[+57.021]TNDM[+15.995]FLFKESR.I	HexNAc(2)Hex(2)Fuc(1)	C[+57], M[+16], N[+876]	856.124	4	3421.47	3421.47	0	0.5	55	627.44
>sp|O76096|CYTF_HUMAN Cystatin-F OS=Homo sapiens GN=CST7 PE=1 SV=1	R.YSVEKFNN[+876.322]C[+57.021]TNDM[+15.995]FLFKESR.I	HexNAc(2)Hex(2)Fuc(1)	C[+57], M[+16], N[+876]	856.124	4	3421.47	3421.47	0	0.4	55	633.69
>sp|O76096|CYTF_HUMAN Cystatin-F OS=Homo sapiens GN=CST7 PE=1 SV=1	R.YSVEKFNN[+1200.428]C[+57.021]TNDM[+15.995]FLFKESR.I	HexNAc(2)Hex(4)Fuc(1)	C[+57], M[+16], N[+1200]	937.152	4	3745.58	3745.58	0	2	55	637.61
>sp|O76096|CYTF_HUMAN Cystatin-F OS=Homo sapiens GN=CST7 PE=1 SV=1	R.YSVEKFNN[+876.322]C[+57.021]TNDM[+15.995]FLFKESR.I	HexNAc(2)Hex(2)Fuc(1)	C[+57], M[+16], N[+876]	856.124	4	3421.47	3421.47	0	1.1	55	645.09
>sp|O76096|CYTF_HUMAN Cystatin-F OS=Homo sapiens GN=CST7 PE=1 SV=1	R.YSVEKFNN[+876.322]C[+57.021]TNDM[+15.995]FLFKESR.I	HexNAc(2)Hex(2)Fuc(1)	C[+57], M[+16], N[+876]	856.124	4	3421.47	3421.47	0	1.1	55	670.98
>sp|O76096|CYTF_HUMAN Cystatin-F OS=Homo sapiens GN=CST7 PE=1 SV=1	R.YSVEKFNN[+876.322]C[+57.021]TNDM[+15.995]FLFKESR.I	HexNAc(2)Hex(2)Fuc(1)	C[+57], M[+16], N[+876]	856.124	4	3421.47	3421.47	0	0.9	55	688.64
>sp|O76096|CYTF_HUMAN Cystatin-F OS=Homo sapiens GN=CST7 PE=1 SV=1	R.YSVEKFNN[+876.322]C[+57.021]TNDM[+15.995]FLFKESR.I	HexNAc(2)Hex(2)Fuc(1)	C[+57], M[+16], N[+876]	856.124	4	3421.47	3421.47	0	0.6	55	703.74
>sp|O76096|CYTF_HUMAN Cystatin-F OS=Homo sapiens GN=CST7 PE=1 SV=1	R.YSVEKFNN[+892.317]C[+57.021]TNDM[+15.995]FLFKESR.I	HexNAc(2)Hex(3)	C[+57], M[+16], N[+892]	860.123	4	3437.47	3437.47	0	0.8	55	707.09
>sp|O76096|CYTF_HUMAN Cystatin-F OS=Homo sapiens GN=CST7 PE=1 SV=1	R.YSVEKFNN[+876.322]C[+57.021]TNDM[+15.995]FLFKESR.I	HexNAc(2)Hex(2)Fuc(1)	C[+57], M[+16], N[+876]	856.123	4	3421.47	3421.47	0	-0.1	55	718.42
>sp|O76096|CYTF_HUMAN Cystatin-F OS=Homo sapiens GN=CST7 PE=1 SV=1	R.YSVEKFNN[+876.322]C[+57.021]TNDM[+15.995]FLFKESR.I	HexNAc(2)Hex(2)Fuc(1)	C[+57], M[+16], N[+876]	856.123	4	3421.47	3421.47	0	0.2	55	748
>sp|O76096|CYTF_HUMAN Cystatin-F OS=Homo sapiens GN=CST7 PE=1 SV=1	R.YSVEKFNN[+876.322]C[+57.021]TNDM[+15.995]FLFKESR.I	HexNAc(2)Hex(2)Fuc(1)	C[+57], M[+16], N[+876]	856.123	4	3421.47	3421.47	0	-0.1	55	763.07
>sp|O76096|CYTF_HUMAN Cystatin-F OS=Homo sapiens GN=CST7 PE=1 SV=1	R.YSVEKFNN[+876.322]C[+57.021]TNDM[+15.995]FLFKESR.I	HexNAc(2)Hex(2)Fuc(1)	C[+57], M[+16], N[+876]	856.124	4	3421.47	3421.47	0	1.1	55	776.44
>sp|O76096|CYTF_HUMAN Cystatin-F OS=Homo sapiens GN=CST7 PE=1 SV=1	R.YSVEKFNN[+876.322]C[+57.021]TNDM[+15.995]FLFKESR.I	HexNAc(2)Hex(2)Fuc(1)	C[+57], M[+16], N[+876]	856.123	4	3421.47	3421.47	0	0.2	55	806.13
>sp|O76096|CYTF_HUMAN Cystatin-F OS=Homo sapiens GN=CST7 PE=1 SV=1	R.YSVEKFNN[+876.322]C[+57.021]TNDM[+15.995]FLFKESR.I	HexNAc(2)Hex(2)Fuc(1)	C[+57], M[+16], N[+876]	856.124	4	3421.47	3421.47	0	0.6	55	847.54
>sp|O76096|CYTF_HUMAN Cystatin-F OS=Homo sapiens GN=CST7 PE=1 SV=1	R.YSVEKFNN[+876.322]C[+57.021]TNDM[+15.995]FLFKESR.I	HexNAc(2)Hex(2)Fuc(1)	C[+57], M[+16], N[+876]	856.124	4	3421.47	3421.47	0	0.9	55	860.96
>sp|O76096|CYTF_HUMAN Cystatin-F OS=Homo sapiens GN=CST7 PE=1 SV=1	R.YSVEKFNN[+876.322]C[+57.021]TNDM[+15.995]FLFKESR.I	HexNAc(2)Hex(2)Fuc(1)	C[+57], M[+16], N[+876]	856.124	4	3421.47	3421.47	0	0.7	55	885.82
>sp|O76096|CYTF_HUMAN Cystatin-F OS=Homo sapiens GN=CST7 PE=1 SV=1	R.YSVEKFNN[+876.322]C[+57.021]TNDM[+15.995]FLFKESR.I	HexNAc(2)Hex(2)Fuc(1)	C[+57], M[+16], N[+876]	856.124	4	3421.47	3421.47	0	0.5	55	893.54
>sp|O76096|CYTF_HUMAN Cystatin-F OS=Homo sapiens GN=CST7 PE=1 SV=1	R.YSVEKFNN[+876.322]C[+57.021]TNDM[+15.995]FLFKESR.I	HexNAc(2)Hex(2)Fuc(1)	C[+57], M[+16], N[+876]	856.124	4	3421.47	3421.47	0	1.1	55	909.81
>sp|O76096|CYTF_HUMAN Cystatin-F OS=Homo sapiens GN=CST7 PE=1 SV=1	R.YSVEKFNN[+876.322]C[+57.021]TNDM[+15.995]FLFKESR.I	HexNAc(2)Hex(2)Fuc(1)	C[+57], M[+16], N[+876]	856.124	4	3421.47	3421.47	0	0.5	55	935.54
>sp|O76096|CYTF_HUMAN Cystatin-F OS=Homo sapiens GN=CST7 PE=1 SV=1	R.YSVEKFNN[+876.322]C[+57.021]TNDM[+15.995]FLFKESR.I	HexNAc(2)Hex(2)Fuc(1)	C[+57], M[+16], N[+876]	856.124	4	3421.47	3421.47	0	0.6	55	945.23
>sp|O76096|CYTF_HUMAN Cystatin-F OS=Homo sapiens GN=CST7 PE=1 SV=1	R.YSVEKFNN[+876.322]C[+57.021]TNDM[+15.995]FLFKESR.I	HexNAc(2)Hex(2)Fuc(1)	C[+57], M[+16], N[+876]	856.124	4	3421.47	3421.47	0	1.1	55	946.61
>sp|O76096|CYTF_HUMAN Cystatin-F OS=Homo sapiens GN=CST7 PE=1 SV=1	R.YSVEKFNN[+876.322]C[+57.021]TNDM[+15.995]FLFKESR.I	HexNAc(2)Hex(2)Fuc(1)	C[+57], M[+16], N[+876]	856.124	4	3421.47	3421.47	0	1.1	55	962.23
>sp|O76096|CYTF_HUMAN Cystatin-F OS=Homo sapiens GN=CST7 PE=1 SV=1	R.YSVEKFNN[+876.322]C[+57.021]TNDM[+15.995]FLFKESR.I	HexNAc(2)Hex(2)Fuc(1)	C[+57], M[+16], N[+876]	856.124	4	3421.47	3421.47	0	0.5	55	1017.37
>sp|O76096|CYTF_HUMAN Cystatin-F OS=Homo sapiens GN=CST7 PE=1 SV=1	R.YSVEKFNN[+876.322]C[+57.021]TNDM[+15.995]FLFKESR.I	HexNAc(2)Hex(2)Fuc(1)	C[+57], M[+16], N[+876]	856.123	4	3421.47	3421.47	0	-0.1	55	1018.11
>sp|O76096|CYTF_HUMAN Cystatin-F OS=Homo sapiens GN=CST7 PE=1 SV=1	R.YSVEKFNN[+876.322]C[+57.021]TNDM[+15.995]FLFKESR.I	HexNAc(2)Hex(2)Fuc(1)	C[+57], M[+16], N[+876]	856.123	4	3421.47	3421.47	0	0	55	1027.27
>sp|O76096|CYTF_HUMAN Cystatin-F OS=Homo sapiens GN=CST7 PE=1 SV=1	R.YSVEKFNN[+876.322]C[+57.021]TNDM[+15.995]FLFKESR.I	HexNAc(2)Hex(2)Fuc(1)	C[+57], M[+16], N[+876]	856.124	4	3421.47	3421.47	0	0.9	55	1034.48
>sp|O76096|CYTF_HUMAN Cystatin-F OS=Homo sapiens GN=CST7 PE=1 SV=1	R.YSVEKFNN[+876.322]C[+57.021]TNDM[+15.995]FLFKESR.I	HexNAc(2)Hex(2)Fuc(1)	C[+57], M[+16], N[+876]	856.123	4	3421.47	3421.47	0	0.2	55	1104.7
>sp|O76096|CYTF_HUMAN Cystatin-F OS=Homo sapiens GN=CST7 PE=1 SV=1	R.YSVEKFNN[+876.322]C[+57.021]TNDM[+15.995]FLFKESR.I	HexNAc(2)Hex(2)Fuc(1)	C[+57], M[+16], N[+876]	856.124	4	3421.47	3421.47	0	0.6	55	1204.15
>sp|O76096|CYTF_HUMAN Cystatin-F OS=Homo sapiens GN=CST7 PE=1 SV=1	K.FNN[+1054.370]C[+57.021]TNDMFLFK.E	HexNAc(2)Hex(4)	C[+57], N[+1054]	869.021	3	2605.05	2605.05	0	0.5	60	213.41
>sp|O76096|CYTF_HUMAN Cystatin-F OS=Homo sapiens GN=CST7 PE=1 SV=1	K.FNN[+1054.370]C[+57.021]TNDMFLFK.E	HexNAc(2)Hex(4)	C[+57], N[+1054]	1303.03	2	2605.05	2605.05	0	0.6	60	215.95
>sp|O76096|CYTF_HUMAN Cystatin-F OS=Homo sapiens GN=CST7 PE=1 SV=1	K.FNN[+1054.370]C[+57.021]TNDMFLFK.E	HexNAc(2)Hex(4)	C[+57], N[+1054]	869.021	3	2605.05	2605.05	0	0.5	60	220.91
>sp|O76096|CYTF_HUMAN Cystatin-F OS=Homo sapiens GN=CST7 PE=1 SV=1	K.FNN[+1054.370]C[+57.021]TNDMFLFK.E	HexNAc(2)Hex(4)	C[+57], N[+1054]	1303.03	2	2605.05	2605.05	0	0.6	60	243.97
>sp|O76096|CYTF_HUMAN Cystatin-F OS=Homo sapiens GN=CST7 PE=1 SV=1	K.FNN[+892.317]C[+57.021]TNDMFLFK.E	HexNAc(2)Hex(3)	C[+57], N[+892]	1222	2	2442.99	2442.99	0	0.5	60	246.51
>sp|O76096|CYTF_HUMAN Cystatin-F OS=Homo sapiens GN=CST7 PE=1 SV=1	K.FNN[+1054.370]C[+57.021]TNDMFLFK.E	HexNAc(2)Hex(4)	C[+57], N[+1054]	1303.03	2	2605.05	2605.05	0	0.6	60	281.46
>sp|O76096|CYTF_HUMAN Cystatin-F OS=Homo sapiens GN=CST7 PE=1 SV=1	K.FNN[+1054.370]C[+57.021]TNDMFLFK.E	HexNAc(2)Hex(4)	C[+57], N[+1054]	1303.03	2	2605.05	2605.05	0	0.6	60	288.54
>sp|O76096|CYTF_HUMAN Cystatin-F OS=Homo sapiens GN=CST7 PE=1 SV=1	K.FNN[+876.322]C[+57.021]TNDM[+15.995]FLFK.E	HexNAc(2)Hex(2)Fuc(1)	C[+57], M[+16], N[+876]	815.003	3	2443	2442.99	0	0.5	60	228.9
>sp|O76096|CYTF_HUMAN Cystatin-F OS=Homo sapiens GN=CST7 PE=1 SV=1	K.FNN[+876.322]C[+57.021]TNDM[+15.995]FLFK.E	HexNAc(2)Hex(2)Fuc(1)	C[+57], M[+16], N[+876]	815.003	3	2443	2442.99	0	0.5	60	294.81
>sp|O76096|CYTF_HUMAN Cystatin-F OS=Homo sapiens GN=CST7 PE=1 SV=1	K.FNN[+876.322]C[+57.021]TNDM[+15.995]FLFK.E	HexNAc(2)Hex(2)Fuc(1)	C[+57], M[+16], N[+876]	815.003	3	2443	2442.99	0	0.5	60	444.95
>sp|O76096|CYTF_HUMAN Cystatin-F OS=Homo sapiens GN=CST7 PE=1 SV=1	K.FNN[+876.322]C[+57.021]TNDM[+15.995]FLFK.E	HexNAc(2)Hex(2)Fuc(1)	C[+57], M[+16], N[+876]	1222	2	2442.99	2442.99	0	0.5	60	450.88
>sp|O76096|CYTF_HUMAN Cystatin-F OS=Homo sapiens GN=CST7 PE=1 SV=1	K.FNN[+876.322]C[+57.021]TNDM[+15.995]FLFK.E	HexNAc(2)Hex(2)Fuc(1)	C[+57], M[+16], N[+876]	1222	2	2442.99	2442.99	0	0.5	60	488.94
>sp|O76096|CYTF_HUMAN Cystatin-F OS=Homo sapiens GN=CST7 PE=1 SV=1	K.FNN[+876.322]C[+57.021]TNDM[+15.995]FLFK.E	HexNAc(2)Hex(2)Fuc(1)	C[+57], M[+16], N[+876]	1222	2	2442.99	2442.99	0	0.5	60	541.59
>sp|O76096|CYTF_HUMAN Cystatin-F OS=Homo sapiens GN=CST7 PE=1 SV=1	K.FNN[+1054.370]C[+57.021]TNDMFLFKESR.I	HexNAc(2)Hex(4)	C[+57], N[+1054]	993.08	3	2977.23	2977.22	0	0.9	60	206.72
>sp|O76096|CYTF_HUMAN Cystatin-F OS=Homo sapiens GN=CST7 PE=1 SV=1	K.FNN[+1378.476]C[+57.021]TNDMFLFKESR.I	HexNAc(2)Hex(6)	C[+57], N[+1378]	1101.11	3	3301.33	3301.33	0	0.2	60	208.91
>sp|O76096|CYTF_HUMAN Cystatin-F OS=Homo sapiens GN=CST7 PE=1 SV=1	K.FNN[+1825.661]C[+57.021]TNDMFLFKESR.I	HexNAc(5)Hex(5)	C[+57], N[+1826]	1250.18	3	3748.51	3748.51	0	-0.4	60	209.31
>sp|O76096|CYTF_HUMAN Cystatin-F OS=Homo sapiens GN=CST7 PE=1 SV=1	K.FNN[+1460.529]C[+57.021]TNDMFLFKESR.I	HexNAc(4)Hex(4)	C[+57], N[+1461]	1128.47	3	3383.38	3383.38	0	-0.1	60	212.86
>sp|O76096|CYTF_HUMAN Cystatin-F OS=Homo sapiens GN=CST7 PE=1 SV=1	K.FNN[+1054.370]C[+57.021]TNDMFLFKESR.I	HexNAc(2)Hex(4)	C[+57], N[+1054]	993.075	3	2977.21	2977.22	0	-3.7	60	213.97
>sp|O76096|CYTF_HUMAN Cystatin-F OS=Homo sapiens GN=CST7 PE=1 SV=1	K.FNN[+1054.370]C[+57.021]TNDMFLFKESR.I	HexNAc(2)Hex(4)	C[+57], N[+1054]	993.075	3	2977.21	2977.22	0	-3.7	60	217.15
>sp|O76096|CYTF_HUMAN Cystatin-F OS=Homo sapiens GN=CST7 PE=1 SV=1	K.FNN[+1054.370]C[+57.021]TNDMFLFKESR.I	HexNAc(2)Hex(4)	C[+57], N[+1054]	993.077	3	2977.22	2977.22	0	-2.1	60	218.6
>sp|O76096|CYTF_HUMAN Cystatin-F OS=Homo sapiens GN=CST7 PE=1 SV=1	K.FNN[+1054.370]C[+57.021]TNDMFLFKESR.I	HexNAc(2)Hex(4)	C[+57], N[+1054]	993.079	3	2977.22	2977.22	0	-0.4	60	222.07
>sp|O76096|CYTF_HUMAN Cystatin-F OS=Homo sapiens GN=CST7 PE=1 SV=1	K.FNN[+1054.370]C[+57.021]TNDMFLFKESR.I	HexNAc(2)Hex(4)	C[+57], N[+1054]	993.075	3	2977.21	2977.22	0	-3.7	60	225.69
>sp|O76096|CYTF_HUMAN Cystatin-F OS=Homo sapiens GN=CST7 PE=1 SV=1	K.FNN[+1054.370]C[+57.021]TNDMFLFKESR.I	HexNAc(2)Hex(4)	C[+57], N[+1054]	993.077	3	2977.22	2977.22	0	-2.1	60	226.82
>sp|O76096|CYTF_HUMAN Cystatin-F OS=Homo sapiens GN=CST7 PE=1 SV=1	K.FNN[+1378.476]C[+57.021]TNDMFLFKESR.I	HexNAc(2)Hex(6)	C[+57], N[+1378]	1101.11	3	3301.33	3301.33	0	0.2	60	230.25
>sp|O76096|CYTF_HUMAN Cystatin-F OS=Homo sapiens GN=CST7 PE=1 SV=1	K.FNN[+1054.370]C[+57.021]TNDMFLFKESR.I	HexNAc(2)Hex(4)	C[+57], N[+1054]	993.08	3	2977.23	2977.22	0	1	60	233.69
>sp|O76096|CYTF_HUMAN Cystatin-F OS=Homo sapiens GN=CST7 PE=1 SV=1	K.FNN[+1054.370]C[+57.021]TNDMFLFKESR.I	HexNAc(2)Hex(4)	C[+57], N[+1054]	993.079	3	2977.22	2977.22	0	-0.2	60	238.27
>sp|O76096|CYTF_HUMAN Cystatin-F OS=Homo sapiens GN=CST7 PE=1 SV=1	K.FNN[+1663.608]C[+57.021]TNDMFLFKESR.I	HexNAc(5)Hex(4)	C[+57], N[+1664]	1196.16	3	3586.46	3586.46	0	-0.7	60	238.62
>sp|O76096|CYTF_HUMAN Cystatin-F OS=Homo sapiens GN=CST7 PE=1 SV=1	K.FNN[+892.317]C[+57.021]TNDMFLFKESR.I	HexNAc(2)Hex(3)	C[+57], N[+892]	939.055	3	2815.15	2815.17	0	-7.2	60	245.04
>sp|O76096|CYTF_HUMAN Cystatin-F OS=Homo sapiens GN=CST7 PE=1 SV=1	K.FNN[+1054.370]C[+57.021]TNDMFLFKESR.I	HexNAc(2)Hex(4)	C[+57], N[+1054]	993.077	3	2977.22	2977.22	0	-2.1	60	250.21
>sp|O76096|CYTF_HUMAN Cystatin-F OS=Homo sapiens GN=CST7 PE=1 SV=1	K.FNN[+1378.476]C[+57.021]TNDMFLFKESR.I	HexNAc(2)Hex(6)	C[+57], N[+1378]	1101.11	3	3301.33	3301.33	0	0.2	60	250.98
>sp|O76096|CYTF_HUMAN Cystatin-F OS=Homo sapiens GN=CST7 PE=1 SV=1	K.FNN[+1054.370]C[+57.021]TNDMFLFKESR.I	HexNAc(2)Hex(4)	C[+57], N[+1054]	993.079	3	2977.22	2977.22	0	-0.2	60	274.35
>sp|O76096|CYTF_HUMAN Cystatin-F OS=Homo sapiens GN=CST7 PE=1 SV=1	K.FNN[+1054.370]C[+57.021]TNDMFLFKESR.I	HexNAc(2)Hex(4)	C[+57], N[+1054]	993.079	3	2977.22	2977.22	0	-0.4	60	281.74
>sp|O76096|CYTF_HUMAN Cystatin-F OS=Homo sapiens GN=CST7 PE=1 SV=1	K.FNN[+1054.370]C[+57.021]TNDMFLFKESR.I	HexNAc(2)Hex(4)	C[+57], N[+1054]	993.079	3	2977.22	2977.22	0	-0.4	60	286.32
>sp|O76096|CYTF_HUMAN Cystatin-F OS=Homo sapiens GN=CST7 PE=1 SV=1	K.FNN[+1054.370]C[+57.021]TNDMFLFKESR.I	HexNAc(2)Hex(4)	C[+57], N[+1054]	993.079	3	2977.22	2977.22	0	-0.4	60	294.46
>sp|O76096|CYTF_HUMAN Cystatin-F OS=Homo sapiens GN=CST7 PE=1 SV=1	K.FNN[+1054.370]C[+57.021]TNDMFLFKESR.I	HexNAc(2)Hex(4)	C[+57], N[+1054]	993.079	3	2977.22	2977.22	0	0.2	60	301.46
>sp|O76096|CYTF_HUMAN Cystatin-F OS=Homo sapiens GN=CST7 PE=1 SV=1	K.FNN[+1054.370]C[+57.021]TNDMFLFKESR.I	HexNAc(2)Hex(4)	C[+57], N[+1054]	993.079	3	2977.22	2977.22	0	0.3	60	303.25
>sp|O76096|CYTF_HUMAN Cystatin-F OS=Homo sapiens GN=CST7 PE=1 SV=1	K.FNN[+1054.370]C[+57.021]TNDMFLFKESR.I	HexNAc(2)Hex(4)	C[+57], N[+1054]	993.079	3	2977.22	2977.22	0	0.2	60	317.98
>sp|O76096|CYTF_HUMAN Cystatin-F OS=Homo sapiens GN=CST7 PE=1 SV=1	K.FNN[+1054.370]C[+57.021]TNDMFLFKESR.I	HexNAc(2)Hex(4)	C[+57], N[+1054]	993.079	3	2977.22	2977.22	0	0.2	60	318.47
>sp|O76096|CYTF_HUMAN Cystatin-F OS=Homo sapiens GN=CST7 PE=1 SV=1	K.FNN[+1054.370]C[+57.021]TNDMFLFKESR.I	HexNAc(2)Hex(4)	C[+57], N[+1054]	993.079	3	2977.22	2977.22	0	0.2	60	333.91
>sp|O76096|CYTF_HUMAN Cystatin-F OS=Homo sapiens GN=CST7 PE=1 SV=1	K.FNN[+1054.370]C[+57.021]TNDMFLFKESR.I	HexNAc(2)Hex(4)	C[+57], N[+1054]	993.079	3	2977.22	2977.22	0	0.3	60	343.27
>sp|O76096|CYTF_HUMAN Cystatin-F OS=Homo sapiens GN=CST7 PE=1 SV=1	K.FNN[+1054.370]C[+57.021]TNDMFLFKESR.I	HexNAc(2)Hex(4)	C[+57], N[+1054]	993.079	3	2977.22	2977.22	0	0.3	60	354.53
>sp|O76096|CYTF_HUMAN Cystatin-F OS=Homo sapiens GN=CST7 PE=1 SV=1	K.FNN[+1054.370]C[+57.021]TNDMFLFKESR.I	HexNAc(2)Hex(4)	C[+57], N[+1054]	993.079	3	2977.22	2977.22	0	0.3	60	387.65
>sp|O76096|CYTF_HUMAN Cystatin-F OS=Homo sapiens GN=CST7 PE=1 SV=1	K.FNN[+892.317]C[+57.021]TNDM[+15.995]FLFKESR.I	HexNAc(2)Hex(3)	C[+57], M[+16], N[+892]	944.392	3	2831.16	2831.16	0	-0.8	60	212.78
>sp|O76096|CYTF_HUMAN Cystatin-F OS=Homo sapiens GN=CST7 PE=1 SV=1	K.FNN[+1752.645]C[+57.021]TNDM[+15.995]FLFKESR.I	HexNAc(4)Hex(4)Fuc(2)	C[+57], M[+16], N[+1753]	1231.17	3	3691.5	3691.49	0	1.7	60	223.55
>sp|O76096|CYTF_HUMAN Cystatin-F OS=Homo sapiens GN=CST7 PE=1 SV=1	K.FNN[+1809.666]C[+57.021]TNDM[+15.995]FLFKESR.I	HexNAc(5)Hex(4)Fuc(1)	C[+57], M[+16], N[+1810]	1250.18	3	3748.51	3748.51	0	-0.4	60	231.88
>sp|O76096|CYTF_HUMAN Cystatin-F OS=Homo sapiens GN=CST7 PE=1 SV=1	K.FNN[+1809.666]C[+57.021]TNDM[+15.995]FLFKESR.I	HexNAc(5)Hex(4)Fuc(1)	C[+57], M[+16], N[+1810]	1250.18	3	3748.51	3748.51	0	-0.4	60	235.67
>sp|O76096|CYTF_HUMAN Cystatin-F OS=Homo sapiens GN=CST7 PE=1 SV=1	K.FNN[+1054.370]C[+57.021]TNDM[+15.995]FLFKESR.I	HexNAc(2)Hex(4)	C[+57], M[+16], N[+1054]	998.411	3	2993.22	2993.22	0	0	60	237.96
>sp|O76096|CYTF_HUMAN Cystatin-F OS=Homo sapiens GN=CST7 PE=1 SV=1	K.FNN[+1971.719]C[+57.021]TNDM[+15.995]FLFKESR.I	HexNAc(5)Hex(5)Fuc(1)	C[+57], M[+16], N[+1972]	1304.19	3	3910.57	3910.57	0	0.9	60	238.33
>sp|O76096|CYTF_HUMAN Cystatin-F OS=Homo sapiens GN=CST7 PE=1 SV=1	K.FNN[+1054.370]C[+57.021]TNDM[+15.995]FLFKESR.I	HexNAc(2)Hex(4)	C[+57], M[+16], N[+1054]	998.411	3	2993.22	2993.22	0	0.8	60	240.64
>sp|O76096|CYTF_HUMAN Cystatin-F OS=Homo sapiens GN=CST7 PE=1 SV=1	K.FNN[+1752.645]C[+57.021]TNDM[+15.995]FLFKESR.I	HexNAc(4)Hex(4)Fuc(2)	C[+57], M[+16], N[+1753]	1231.17	3	3691.5	3691.49	0	1.7	60	247.33
>sp|O76096|CYTF_HUMAN Cystatin-F OS=Homo sapiens GN=CST7 PE=1 SV=1	K.FNN[+876.322]C[+57.021]TNDM[+15.995]FLFKESR.I	HexNAc(2)Hex(2)Fuc(1)	C[+57], M[+16], N[+876]	939.055	3	2815.15	2815.17	0	-7.2	60	252.66
>sp|O76096|CYTF_HUMAN Cystatin-F OS=Homo sapiens GN=CST7 PE=1 SV=1	K.FNN[+1054.370]C[+57.021]TNDM[+15.995]FLFKESR.I	HexNAc(2)Hex(4)	C[+57], M[+16], N[+1054]	998.409	3	2993.21	2993.22	0	-1.1	60	259.67
>sp|O76096|CYTF_HUMAN Cystatin-F OS=Homo sapiens GN=CST7 PE=1 SV=1	K.FNN[+1647.613]C[+57.021]TNDM[+15.995]FLFKESR.I	HexNAc(5)Hex(3)Fuc(1)	C[+57], M[+16], N[+1648]	1196.16	3	3586.46	3586.46	0	-0.7	60	261.93
>sp|O76096|CYTF_HUMAN Cystatin-F OS=Homo sapiens GN=CST7 PE=1 SV=1	K.FNN[+1809.666]C[+57.021]TNDM[+15.995]FLFKESR.I	HexNAc(5)Hex(4)Fuc(1)	C[+57], M[+16], N[+1810]	1250.18	3	3748.51	3748.51	0	0.4	60	264.24
>sp|O76096|CYTF_HUMAN Cystatin-F OS=Homo sapiens GN=CST7 PE=1 SV=1	K.FNN[+892.317]C[+57.021]TNDM[+15.995]FLFKESR.I	HexNAc(2)Hex(3)	C[+57], M[+16], N[+892]	944.392	3	2831.16	2831.16	0	-0.8	60	292.81
>sp|O76096|CYTF_HUMAN Cystatin-F OS=Homo sapiens GN=CST7 PE=1 SV=1	K.FNN[+876.322]C[+57.021]TNDM[+15.995]FLFKESR.I	HexNAc(2)Hex(2)Fuc(1)	C[+57], M[+16], N[+876]	939.059	3	2815.16	2815.17	0	-2.3	60	303.3
>sp|O76096|CYTF_HUMAN Cystatin-F OS=Homo sapiens GN=CST7 PE=1 SV=1	K.FNN[+876.322]C[+57.021]TNDM[+15.995]FLFKESR.I	HexNAc(2)Hex(2)Fuc(1)	C[+57], M[+16], N[+876]	939.062	3	2815.17	2815.17	0	0.5	60	310.79
>sp|O76096|CYTF_HUMAN Cystatin-F OS=Homo sapiens GN=CST7 PE=1 SV=1	K.FNN[+876.322]C[+57.021]TNDM[+15.995]FLFKESR.I	HexNAc(2)Hex(2)Fuc(1)	C[+57], M[+16], N[+876]	939.059	3	2815.16	2815.17	0	-2	60	326.74
>sp|O76096|CYTF_HUMAN Cystatin-F OS=Homo sapiens GN=CST7 PE=1 SV=1	K.FNN[+1444.534]C[+57.021]TNDM[+15.995]FLFKESR.I	HexNAc(4)Hex(3)Fuc(1)	C[+57], M[+16], N[+1445]	1128.47	3	3383.38	3383.38	0	-0.1	60	334.15
>sp|O76096|CYTF_HUMAN Cystatin-F OS=Homo sapiens GN=CST7 PE=1 SV=1	K.FNN[+1054.370]C[+57.021]TNDM[+15.995]FLFKESR.I	HexNAc(2)Hex(4)	C[+57], M[+16], N[+1054]	998.411	3	2993.22	2993.22	0	0.8	60	335.02
>sp|O76096|CYTF_HUMAN Cystatin-F OS=Homo sapiens GN=CST7 PE=1 SV=1	K.FNN[+876.322]C[+57.021]TNDM[+15.995]FLFKESR.I	HexNAc(2)Hex(2)Fuc(1)	C[+57], M[+16], N[+876]	939.055	3	2815.15	2815.17	0	-7.2	60	339.59
>sp|O76096|CYTF_HUMAN Cystatin-F OS=Homo sapiens GN=CST7 PE=1 SV=1	K.FNN[+1216.423]C[+57.021]TNDM[+15.995]FLFKESR.I	HexNAc(2)Hex(5)	C[+57], M[+16], N[+1216]	1052.43	3	3155.27	3155.27	0	0.5	60	341.23
>sp|O76096|CYTF_HUMAN Cystatin-F OS=Homo sapiens GN=CST7 PE=1 SV=1	K.FNN[+730.264]C[+57.021]TNDM[+15.995]FLFKESR.I	HexNAc(2)Hex(2)	C[+57], M[+16], N[+730]	890.376	3	2669.11	2669.11	0	0.8	60	353
>sp|O76096|CYTF_HUMAN Cystatin-F OS=Homo sapiens GN=CST7 PE=1 SV=1	K.FNN[+1809.666]C[+57.021]TNDM[+15.995]FLFKESR.I	HexNAc(5)Hex(4)Fuc(1)	C[+57], M[+16], N[+1810]	1250.18	3	3748.51	3748.51	0	-0.4	60	357.58
>sp|O76096|CYTF_HUMAN Cystatin-F OS=Homo sapiens GN=CST7 PE=1 SV=1	K.FNN[+1647.613]C[+57.021]TNDM[+15.995]FLFKESR.I	HexNAc(5)Hex(3)Fuc(1)	C[+57], M[+16], N[+1648]	1196.16	3	3586.46	3586.46	0	-0.7	60	360.58
>sp|O76096|CYTF_HUMAN Cystatin-F OS=Homo sapiens GN=CST7 PE=1 SV=1	K.FNN[+1054.370]C[+57.021]TNDM[+15.995]FLFKESR.I	HexNAc(2)Hex(4)	C[+57], M[+16], N[+1054]	998.411	3	2993.22	2993.22	0	0.3	60	373.23
>sp|O76096|CYTF_HUMAN Cystatin-F OS=Homo sapiens GN=CST7 PE=1 SV=1	K.FNN[+1444.534]C[+57.021]TNDM[+15.995]FLFKESR.I	HexNAc(4)Hex(3)Fuc(1)	C[+57], M[+16], N[+1445]	1128.47	3	3383.38	3383.38	0	0.5	60	376.35
>sp|O76096|CYTF_HUMAN Cystatin-F OS=Homo sapiens GN=CST7 PE=1 SV=1	K.FNN[+892.317]C[+57.021]TNDM[+15.995]FLFKESR.I	HexNAc(2)Hex(3)	C[+57], M[+16], N[+892]	944.393	3	2831.16	2831.16	0	0.1	60	381.93
>sp|O76096|CYTF_HUMAN Cystatin-F OS=Homo sapiens GN=CST7 PE=1 SV=1	K.FNN[+876.322]C[+57.021]TNDM[+15.995]FLFKESR.I	HexNAc(2)Hex(2)Fuc(1)	C[+57], M[+16], N[+876]	939.062	3	2815.17	2815.17	0	0.2	60	388.78
>sp|O76096|CYTF_HUMAN Cystatin-F OS=Homo sapiens GN=CST7 PE=1 SV=1	K.FNN[+876.322]C[+57.021]TNDM[+15.995]FLFKESR.I	HexNAc(2)Hex(2)Fuc(1)	C[+57], M[+16], N[+876]	939.059	3	2815.16	2815.17	0	-2.3	60	397.19
>sp|O76096|CYTF_HUMAN Cystatin-F OS=Homo sapiens GN=CST7 PE=1 SV=1	K.FNN[+876.322]C[+57.021]TNDM[+15.995]FLFKESR.I	HexNAc(2)Hex(2)Fuc(1)	C[+57], M[+16], N[+876]	939.062	3	2815.17	2815.17	0	0.5	60	409.1
>sp|O76096|CYTF_HUMAN Cystatin-F OS=Homo sapiens GN=CST7 PE=1 SV=1	K.FNN[+1200.428]C[+57.021]TNDM[+15.995]FLFKESR.I	HexNAc(2)Hex(4)Fuc(1)	C[+57], M[+16], N[+1200]	1047.1	3	3139.28	3139.28	0	0.3	60	423.42
>sp|O76096|CYTF_HUMAN Cystatin-F OS=Homo sapiens GN=CST7 PE=1 SV=1	K.FNN[+1054.370]C[+57.021]TNDM[+15.995]FLFKESR.I	HexNAc(2)Hex(4)	C[+57], M[+16], N[+1054]	998.411	3	2993.22	2993.22	0	0	60	429.96
>sp|O76096|CYTF_HUMAN Cystatin-F OS=Homo sapiens GN=CST7 PE=1 SV=1	K.FNN[+876.322]C[+57.021]TNDM[+15.995]FLFKESR.I	HexNAc(2)Hex(2)Fuc(1)	C[+57], M[+16], N[+876]	939.059	3	2815.16	2815.17	0	-2.3	60	435.05
>sp|O76096|CYTF_HUMAN Cystatin-F OS=Homo sapiens GN=CST7 PE=1 SV=1	K.FNN[+876.322]C[+57.021]TNDM[+15.995]FLFKESR.I	HexNAc(2)Hex(2)Fuc(1)	C[+57], M[+16], N[+876]	939.062	3	2815.17	2815.17	0	0.2	60	437.36
>sp|O76096|CYTF_HUMAN Cystatin-F OS=Homo sapiens GN=CST7 PE=1 SV=1	K.FNN[+892.317]C[+57.021]TNDM[+15.995]FLFKESR.I	HexNAc(2)Hex(3)	C[+57], M[+16], N[+892]	944.392	3	2831.16	2831.16	0	-0.8	60	474.74
>sp|O76096|CYTF_HUMAN Cystatin-F OS=Homo sapiens GN=CST7 PE=1 SV=1	K.FNN[+876.322]C[+57.021]TNDM[+15.995]FLFKESR.I	HexNAc(2)Hex(2)Fuc(1)	C[+57], M[+16], N[+876]	939.059	3	2815.16	2815.17	0	-2	60	479.95
>sp|O76096|CYTF_HUMAN Cystatin-F OS=Homo sapiens GN=CST7 PE=1 SV=1	K.FNN[+876.322]C[+57.021]TNDM[+15.995]FLFKESR.I	HexNAc(2)Hex(2)Fuc(1)	C[+57], M[+16], N[+876]	939.059	3	2815.16	2815.17	0	-2	60	494.48
>sp|O76096|CYTF_HUMAN Cystatin-F OS=Homo sapiens GN=CST7 PE=1 SV=1	K.FNN[+876.322]C[+57.021]TNDM[+15.995]FLFKESR.I	HexNAc(2)Hex(2)Fuc(1)	C[+57], M[+16], N[+876]	939.062	3	2815.17	2815.17	0	0.5	60	498.87
>sp|O76096|CYTF_HUMAN Cystatin-F OS=Homo sapiens GN=CST7 PE=1 SV=1	K.FNN[+876.322]C[+57.021]TNDM[+15.995]FLFKESR.I	HexNAc(2)Hex(2)Fuc(1)	C[+57], M[+16], N[+876]	939.055	3	2815.15	2815.17	0	-7.2	60	525.1
>sp|O76096|CYTF_HUMAN Cystatin-F OS=Homo sapiens GN=CST7 PE=1 SV=1	K.FNN[+876.322]C[+57.021]TNDM[+15.995]FLFKESR.I	HexNAc(2)Hex(2)Fuc(1)	C[+57], M[+16], N[+876]	939.059	3	2815.16	2815.17	0	-2.3	60	552.36
>sp|O76096|CYTF_HUMAN Cystatin-F OS=Homo sapiens GN=CST7 PE=1 SV=1	K.FNN[+1444.534]C[+57.021]TNDM[+15.995]FLFKESR.I	HexNAc(4)Hex(3)Fuc(1)	C[+57], M[+16], N[+1445]	1128.47	3	3383.38	3383.38	0	0.5	60	562.46
>sp|O76096|CYTF_HUMAN Cystatin-F OS=Homo sapiens GN=CST7 PE=1 SV=1	K.FNN[+1216.423]C[+57.021]TNDM[+15.995]FLFKESR.I	HexNAc(2)Hex(5)	C[+57], M[+16], N[+1216]	1052.43	3	3155.27	3155.27	0	0.5	60	565.67
>sp|O76096|CYTF_HUMAN Cystatin-F OS=Homo sapiens GN=CST7 PE=1 SV=1	K.FNN[+1444.534]C[+57.021]TNDM[+15.995]FLFKESR.I	HexNAc(4)Hex(3)Fuc(1)	C[+57], M[+16], N[+1445]	1128.47	3	3383.38	3383.38	0	0.5	60	567.58
>sp|O76096|CYTF_HUMAN Cystatin-F OS=Homo sapiens GN=CST7 PE=1 SV=1	K.FNN[+1216.423]C[+57.021]TNDM[+15.995]FLFKESR.I	HexNAc(2)Hex(5)	C[+57], M[+16], N[+1216]	1052.43	3	3155.27	3155.27	0	0.5	60	588.16
>sp|O76096|CYTF_HUMAN Cystatin-F OS=Homo sapiens GN=CST7 PE=1 SV=1	K.FNN[+876.322]C[+57.021]TNDM[+15.995]FLFKESR.I	HexNAc(2)Hex(2)Fuc(1)	C[+57], M[+16], N[+876]	939.062	3	2815.17	2815.17	0	0.2	60	630.86
>sp|O76096|CYTF_HUMAN Cystatin-F OS=Homo sapiens GN=CST7 PE=1 SV=1	K.FNN[+876.322]C[+57.021]TNDM[+15.995]FLFKESR.I	HexNAc(2)Hex(2)Fuc(1)	C[+57], M[+16], N[+876]	939.062	3	2815.17	2815.17	0	0.2	60	637.14
>sp|O76096|CYTF_HUMAN Cystatin-F OS=Homo sapiens GN=CST7 PE=1 SV=1	K.FNN[+1054.370]C[+57.021]TNDM[+15.995]FLFKESR.I	HexNAc(2)Hex(4)	C[+57], M[+16], N[+1054]	998.411	3	2993.22	2993.22	0	0.3	60	638.65
>sp|O76096|CYTF_HUMAN Cystatin-F OS=Homo sapiens GN=CST7 PE=1 SV=1	K.FNN[+1216.423]C[+57.021]TNDM[+15.995]FLFKESR.I	HexNAc(2)Hex(5)	C[+57], M[+16], N[+1216]	1052.43	3	3155.27	3155.27	0	0.5	60	659.71
>sp|O76096|CYTF_HUMAN Cystatin-F OS=Homo sapiens GN=CST7 PE=1 SV=1	K.FNN[+876.322]C[+57.021]TNDM[+15.995]FLFKESR.I	HexNAc(2)Hex(2)Fuc(1)	C[+57], M[+16], N[+876]	939.062	3	2815.17	2815.17	0	0.5	60	661.85
>sp|O76096|CYTF_HUMAN Cystatin-F OS=Homo sapiens GN=CST7 PE=1 SV=1	K.FNN[+1054.370]C[+57.021]TNDM[+15.995]FLFKESR.I	HexNAc(2)Hex(4)	C[+57], M[+16], N[+1054]	998.411	3	2993.22	2993.22	0	0.3	60	667.69
>sp|O76096|CYTF_HUMAN Cystatin-F OS=Homo sapiens GN=CST7 PE=1 SV=1	K.FNN[+730.264]C[+57.021]TNDM[+15.995]FLFKESR.I	HexNAc(2)Hex(2)	C[+57], M[+16], N[+730]	890.376	3	2669.11	2669.11	0	0.8	60	668.87
>sp|O76096|CYTF_HUMAN Cystatin-F OS=Homo sapiens GN=CST7 PE=1 SV=1	K.FNN[+730.264]C[+57.021]TNDM[+15.995]FLFKESR.I	HexNAc(2)Hex(2)	C[+57], M[+16], N[+730]	890.376	3	2669.11	2669.11	0	0.8	60	681.25
>sp|O76096|CYTF_HUMAN Cystatin-F OS=Homo sapiens GN=CST7 PE=1 SV=1	K.FNN[+876.322]C[+57.021]TNDM[+15.995]FLFKESR.I	HexNAc(2)Hex(2)Fuc(1)	C[+57], M[+16], N[+876]	939.059	3	2815.16	2815.17	0	-2	60	686.26
>sp|O76096|CYTF_HUMAN Cystatin-F OS=Homo sapiens GN=CST7 PE=1 SV=1	K.FNN[+1444.534]C[+57.021]TNDM[+15.995]FLFKESR.I	HexNAc(4)Hex(3)Fuc(1)	C[+57], M[+16], N[+1445]	1128.47	3	3383.38	3383.38	0	0.5	60	702.9
>sp|O76096|CYTF_HUMAN Cystatin-F OS=Homo sapiens GN=CST7 PE=1 SV=1	K.FNN[+1200.428]C[+57.021]TNDM[+15.995]FLFKESR.I	HexNAc(2)Hex(4)Fuc(1)	C[+57], M[+16], N[+1200]	1047.1	3	3139.28	3139.28	0	0.3	60	703.17
>sp|O76096|CYTF_HUMAN Cystatin-F OS=Homo sapiens GN=CST7 PE=1 SV=1	K.FNN[+892.317]C[+57.021]TNDM[+15.995]FLFKESR.I	HexNAc(2)Hex(3)	C[+57], M[+16], N[+892]	944.393	3	2831.16	2831.16	0	0.1	60	706.71
>sp|O76096|CYTF_HUMAN Cystatin-F OS=Homo sapiens GN=CST7 PE=1 SV=1	K.FNN[+876.322]C[+57.021]TNDM[+15.995]FLFKESR.I	HexNAc(2)Hex(2)Fuc(1)	C[+57], M[+16], N[+876]	939.062	3	2815.17	2815.17	0	0.2	60	709.55
>sp|O76096|CYTF_HUMAN Cystatin-F OS=Homo sapiens GN=CST7 PE=1 SV=1	K.FNN[+892.317]C[+57.021]TNDM[+15.995]FLFKESR.I	HexNAc(2)Hex(3)	C[+57], M[+16], N[+892]	944.393	3	2831.16	2831.16	0	0.1	60	711.08
>sp|O76096|CYTF_HUMAN Cystatin-F OS=Homo sapiens GN=CST7 PE=1 SV=1	K.FNN[+1200.428]C[+57.021]TNDM[+15.995]FLFKESR.I	HexNAc(2)Hex(4)Fuc(1)	C[+57], M[+16], N[+1200]	1047.1	3	3139.28	3139.28	0	0.3	60	712.4
>sp|O76096|CYTF_HUMAN Cystatin-F OS=Homo sapiens GN=CST7 PE=1 SV=1	K.FNN[+730.264]C[+57.021]TNDM[+15.995]FLFKESR.I	HexNAc(2)Hex(2)	C[+57], M[+16], N[+730]	890.376	3	2669.11	2669.11	0	0.8	60	772.59
>sp|O76096|CYTF_HUMAN Cystatin-F OS=Homo sapiens GN=CST7 PE=1 SV=1	K.FNN[+1200.428]C[+57.021]TNDM[+15.995]FLFKESR.I	HexNAc(2)Hex(4)Fuc(1)	C[+57], M[+16], N[+1200]	1047.1	3	3139.28	3139.28	0	0.3	60	787.41
>sp|O76096|CYTF_HUMAN Cystatin-F OS=Homo sapiens GN=CST7 PE=1 SV=1	K.FNN[+876.322]C[+57.021]TNDM[+15.995]FLFKESR.I	HexNAc(2)Hex(2)Fuc(1)	C[+57], M[+16], N[+876]	939.062	3	2815.17	2815.17	0	0.2	60	827.32
>sp|O76096|CYTF_HUMAN Cystatin-F OS=Homo sapiens GN=CST7 PE=1 SV=1	K.FNN[+876.322]C[+57.021]TNDM[+15.995]FLFKESR.I	HexNAc(2)Hex(2)Fuc(1)	C[+57], M[+16], N[+876]	939.062	3	2815.17	2815.17	0	0.2	60	830.27
>sp|O76096|CYTF_HUMAN Cystatin-F OS=Homo sapiens GN=CST7 PE=1 SV=1	K.FNN[+1054.370]C[+57.021]TNDM[+15.995]FLFKESR.I	HexNAc(2)Hex(4)	C[+57], M[+16], N[+1054]	998.411	3	2993.22	2993.22	0	0.3	60	834.27
>sp|O76096|CYTF_HUMAN Cystatin-F OS=Homo sapiens GN=CST7 PE=1 SV=1	K.FNN[+876.322]C[+57.021]TNDM[+15.995]FLFKESR.I	HexNAc(2)Hex(2)Fuc(1)	C[+57], M[+16], N[+876]	939.062	3	2815.17	2815.17	0	0.2	60	849.03
>sp|O76096|CYTF_HUMAN Cystatin-F OS=Homo sapiens GN=CST7 PE=1 SV=1	K.FNN[+892.317]C[+57.021]TNDM[+15.995]FLFKESR.I	HexNAc(2)Hex(3)	C[+57], M[+16], N[+892]	944.393	3	2831.16	2831.16	0	0.1	60	851.22
>sp|O76096|CYTF_HUMAN Cystatin-F OS=Homo sapiens GN=CST7 PE=1 SV=1	R.LDDC[+57.021]DFQTN[+1458.442]HTLK.Q	HexNAc(2)Hex(6)Phospho(1)	C[+57], N[+1458]	1022.39	3	3065.16	3065.16	0	-0.9	107	202.13
>sp|O76096|CYTF_HUMAN Cystatin-F OS=Homo sapiens GN=CST7 PE=1 SV=1	R.LDDC[+57.021]DFQTN[+1458.442]HTLK.Q	HexNAc(2)Hex(6)Phospho(1)	C[+57], N[+1458]	1022.39	3	3065.16	3065.16	0	0.2	107	215.84
>sp|O76096|CYTF_HUMAN Cystatin-F OS=Homo sapiens GN=CST7 PE=1 SV=1	R.LDDC[+57.021]DFQTN[+1458.442]HTLK.Q	HexNAc(2)Hex(6)Phospho(1)	C[+57], N[+1458]	1022.39	3	3065.16	3065.16	0	2.1	107	227.05
>sp|O76096|CYTF_HUMAN Cystatin-F OS=Homo sapiens GN=CST7 PE=1 SV=1	R.LDDC[+57.021]DFQTN[+1458.442]HTLK.Q	HexNAc(2)Hex(6)Phospho(1)	C[+57], N[+1458]	1022.39	3	3065.16	3065.16	0	0.3	107	248.58
>sp|O76096|CYTF_HUMAN Cystatin-F OS=Homo sapiens GN=CST7 PE=1 SV=1	R.LDDC[+57.021]DFQTN[+1458.442]HTLK.Q	HexNAc(2)Hex(6)Phospho(1)	C[+57], N[+1458]	1022.39	3	3065.16	3065.16	0	1.1	107	257.65
>sp|O76096|CYTF_HUMAN Cystatin-F OS=Homo sapiens GN=CST7 PE=1 SV=1	R.LDDC[+57.021]DFQTN[+892.317]HTLK.Q	HexNAc(2)Hex(3)	C[+57], N[+892]	833.683	3	2499.04	2499.03	0	0.7	107	282.05
>sp|O76096|CYTF_HUMAN Cystatin-F OS=Homo sapiens GN=CST7 PE=1 SV=1	R.LDDC[+57.021]DFQTN[+1458.442]HTLK.Q	HexNAc(2)Hex(6)Phospho(1)	C[+57], N[+1458]	1022.39	3	3065.16	3065.16	0	1.1	107	283.66
>sp|O76096|CYTF_HUMAN Cystatin-F OS=Homo sapiens GN=CST7 PE=1 SV=1	R.LDDC[+57.021]DFQTN[+1458.442]HTLK.Q	HexNAc(2)Hex(6)Phospho(1)	C[+57], N[+1458]	1022.39	3	3065.16	3065.16	0	0.2	107	309.97
>sp|O76096|CYTF_HUMAN Cystatin-F OS=Homo sapiens GN=CST7 PE=1 SV=1	R.LDDC[+57.021]DFQTN[+730.264]HTLK.Q	HexNAc(2)Hex(2)	C[+57], N[+730]	779.666	3	2336.98	2336.98	0	0.6	107	315.51
>sp|O76096|CYTF_HUMAN Cystatin-F OS=Homo sapiens GN=CST7 PE=1 SV=1	R.LDDC[+57.021]DFQTN[+730.264]HTLK.Q	HexNAc(2)Hex(2)	C[+57], N[+730]	779.666	3	2336.98	2336.98	0	0.6	107	338.91
>sp|O76096|CYTF_HUMAN Cystatin-F OS=Homo sapiens GN=CST7 PE=1 SV=1	R.LDDC[+57.021]DFQTN[+1458.442]HTLK.Q	HexNAc(2)Hex(6)Phospho(1)	C[+57], N[+1458]	1022.39	3	3065.16	3065.16	0	1.3	107	353.63
>sp|O76096|CYTF_HUMAN Cystatin-F OS=Homo sapiens GN=CST7 PE=1 SV=1	R.LDDC[+57.021]DFQTN[+1296.389]HTLK.Q	HexNAc(2)Hex(5)Phospho(1)	C[+57], N[+1296]	968.373	3	2903.1	2903.11	0	-0.5	107	353.83
>sp|O76096|CYTF_HUMAN Cystatin-F OS=Homo sapiens GN=CST7 PE=1 SV=1	R.LDDC[+57.021]DFQTN[+1458.442]HTLK.Q	HexNAc(2)Hex(6)Phospho(1)	C[+57], N[+1458]	1022.39	3	3065.16	3065.16	0	1.3	107	363.94
>sp|O76096|CYTF_HUMAN Cystatin-F OS=Homo sapiens GN=CST7 PE=1 SV=1	R.LDDC[+57.021]DFQTN[+1200.428]HTLK.Q	HexNAc(2)Hex(4)Fuc(1)	C[+57], N[+1200]	936.387	3	2807.15	2807.14	0	0.7	107	384.27
>sp|O76096|CYTF_HUMAN Cystatin-F OS=Homo sapiens GN=CST7 PE=1 SV=1	R.LDDC[+57.021]DFQTN[+1200.428]HTLK.Q	HexNAc(2)Hex(4)Fuc(1)	C[+57], N[+1200]	936.387	3	2807.15	2807.14	0	0.7	107	385.51
>sp|O76096|CYTF_HUMAN Cystatin-F OS=Homo sapiens GN=CST7 PE=1 SV=1	R.LDDC[+57.021]DFQTN[+876.322]HTLK.Q	HexNAc(2)Hex(2)Fuc(1)	C[+57], N[+876]	828.352	3	2483.04	2483.04	0	0.7	107	400.16
>sp|O76096|CYTF_HUMAN Cystatin-F OS=Homo sapiens GN=CST7 PE=1 SV=1	R.LDDC[+57.021]DFQTN[+203.079]HTLK.Q	HexNAc(1)	C[+57], N[+203]	603.937	3	1809.8	1809.8	0	-0.5	107	426.27
>sp|O76096|CYTF_HUMAN Cystatin-F OS=Homo sapiens GN=CST7 PE=1 SV=1	R.LDDC[+57.021]DFQTN[+1458.442]HTLK.Q	HexNAc(2)Hex(6)Phospho(1)	C[+57], N[+1458]	1022.39	3	3065.16	3065.16	0	2.1	107	455.81
>sp|O76096|CYTF_HUMAN Cystatin-F OS=Homo sapiens GN=CST7 PE=1 SV=1	R.LDDC[+57.021]DFQTN[+876.322]HTLK.Q	HexNAc(2)Hex(2)Fuc(1)	C[+57], N[+876]	828.352	3	2483.04	2483.04	0	0.7	107	458.84
>sp|O76096|CYTF_HUMAN Cystatin-F OS=Homo sapiens GN=CST7 PE=1 SV=1	R.LDDC[+57.021]DFQTN[+1458.442]HTLK.Q	HexNAc(2)Hex(6)Phospho(1)	C[+57], N[+1458]	1022.39	3	3065.16	3065.16	0	-0.7	107	461.84
>sp|O76096|CYTF_HUMAN Cystatin-F OS=Homo sapiens GN=CST7 PE=1 SV=1	R.LDDC[+57.021]DFQTN[+1458.442]HTLK.Q	HexNAc(2)Hex(6)Phospho(1)	C[+57], N[+1458]	1022.39	3	3065.16	3065.16	0	2.1	107	466.6
>sp|O76096|CYTF_HUMAN Cystatin-F OS=Homo sapiens GN=CST7 PE=1 SV=1	R.LDDC[+57.021]DFQTN[+1458.442]HTLK.Q	HexNAc(2)Hex(6)Phospho(1)	C[+57], N[+1458]	1022.39	3	3065.16	3065.16	0	-0.7	107	472.74
>sp|O76096|CYTF_HUMAN Cystatin-F OS=Homo sapiens GN=CST7 PE=1 SV=1	R.LDDC[+57.021]DFQTN[+1458.442]HTLK.Q	HexNAc(2)Hex(6)Phospho(1)	C[+57], N[+1458]	1022.39	3	3065.16	3065.16	0	0.2	107	490.99
>sp|O76096|CYTF_HUMAN Cystatin-F OS=Homo sapiens GN=CST7 PE=1 SV=1	R.LDDC[+57.021]DFQTN[+730.264]HTLK.Q	HexNAc(2)Hex(2)	C[+57], N[+730]	779.665	3	2336.98	2336.98	0	0.2	107	521.04
>sp|O76096|CYTF_HUMAN Cystatin-F OS=Homo sapiens GN=CST7 PE=1 SV=1	R.LDDC[+57.021]DFQTN[+892.317]HTLK.Q	HexNAc(2)Hex(3)	C[+57], N[+892]	833.683	3	2499.04	2499.03	0	0.7	107	527.45
>sp|O76096|CYTF_HUMAN Cystatin-F OS=Homo sapiens GN=CST7 PE=1 SV=1	R.LDDC[+57.021]DFQTN[+203.079]HTLK.Q	HexNAc(1)	C[+57], N[+203]	603.937	3	1809.8	1809.8	0	-0.5	107	527.51
>sp|O76096|CYTF_HUMAN Cystatin-F OS=Homo sapiens GN=CST7 PE=1 SV=1	R.LDDC[+57.021]DFQTN[+1458.442]HTLK.Q	HexNAc(2)Hex(6)Phospho(1)	C[+57], N[+1458]	1022.39	3	3065.16	3065.16	0	0.2	107	548.5
>sp|O76096|CYTF_HUMAN Cystatin-F OS=Homo sapiens GN=CST7 PE=1 SV=1	R.LDDC[+57.021]DFQTN[+892.317]HTLK.Q	HexNAc(2)Hex(3)	C[+57], N[+892]	833.683	3	2499.04	2499.03	0	0.7	107	569.83
>sp|O76096|CYTF_HUMAN Cystatin-F OS=Homo sapiens GN=CST7 PE=1 SV=1	R.LDDC[+57.021]DFQTN[+730.264]HTLK.Q	HexNAc(2)Hex(2)	C[+57], N[+730]	779.666	3	2336.98	2336.98	0	0.6	107	575.33
>sp|O76096|CYTF_HUMAN Cystatin-F OS=Homo sapiens GN=CST7 PE=1 SV=1	R.LDDC[+57.021]DFQTN[+203.079]HTLK.Q	HexNAc(1)	C[+57], N[+203]	603.937	3	1809.8	1809.8	0	-0.5	107	575.92
>sp|O76096|CYTF_HUMAN Cystatin-F OS=Homo sapiens GN=CST7 PE=1 SV=1	R.LDDC[+57.021]DFQTN[+203.079]HTLK.Q	HexNAc(1)	C[+57], N[+203]	603.937	3	1809.8	1809.8	0	-0.5	107	599.27
>sp|O76096|CYTF_HUMAN Cystatin-F OS=Homo sapiens GN=CST7 PE=1 SV=1	R.LDDC[+57.021]DFQTN[+1216.423]HTLK.Q	HexNAc(2)Hex(5)	C[+57], N[+1216]	941.718	3	2823.14	2823.14	0	0.1	107	608.41
>sp|O76096|CYTF_HUMAN Cystatin-F OS=Homo sapiens GN=CST7 PE=1 SV=1	R.LDDC[+57.021]DFQTN[+1216.423]HTLK.Q	HexNAc(2)Hex(5)	C[+57], N[+1216]	941.718	3	2823.14	2823.14	0	0.1	107	616.83
>sp|O76096|CYTF_HUMAN Cystatin-F OS=Homo sapiens GN=CST7 PE=1 SV=1	R.LDDC[+57.021]DFQTN[+876.322]HTLK.Q	HexNAc(2)Hex(2)Fuc(1)	C[+57], N[+876]	828.352	3	2483.04	2483.04	0	0.7	107	628.34
>sp|O76096|CYTF_HUMAN Cystatin-F OS=Homo sapiens GN=CST7 PE=1 SV=1	R.LDDC[+57.021]DFQTN[+730.264]HTLK.Q	HexNAc(2)Hex(2)	C[+57], N[+730]	779.666	3	2336.98	2336.98	0	0.6	107	653.91
>sp|O76096|CYTF_HUMAN Cystatin-F OS=Homo sapiens GN=CST7 PE=1 SV=1	R.LDDC[+57.021]DFQTN[+876.322]HTLK.Q	HexNAc(2)Hex(2)Fuc(1)	C[+57], N[+876]	828.351	3	2483.04	2483.04	0	0.2	107	664.62
>sp|O76096|CYTF_HUMAN Cystatin-F OS=Homo sapiens GN=CST7 PE=1 SV=1	R.LDDC[+57.021]DFQTN[+1054.370]HTLK.Q	HexNAc(2)Hex(4)	C[+57], N[+1054]	887.701	3	2661.09	2661.09	0	0.3	107	676.8
>sp|O76096|CYTF_HUMAN Cystatin-F OS=Homo sapiens GN=CST7 PE=1 SV=1	R.LDDC[+57.021]DFQTN[+892.317]HTLK.Q	HexNAc(2)Hex(3)	C[+57], N[+892]	833.683	3	2499.03	2499.03	0	0.3	107	681.03
>sp|O76096|CYTF_HUMAN Cystatin-F OS=Homo sapiens GN=CST7 PE=1 SV=1	R.LDDC[+57.021]DFQTN[+1378.476]HTLK.Q	HexNAc(2)Hex(6)	C[+57], N[+1378]	995.736	3	2985.19	2985.19	0	0.5	107	698.73
>sp|O76096|CYTF_HUMAN Cystatin-F OS=Homo sapiens GN=CST7 PE=1 SV=1	R.LDDC[+57.021]DFQTN[+876.322]HTLK.Q	HexNAc(2)Hex(2)Fuc(1)	C[+57], N[+876]	828.352	3	2483.04	2483.04	0	0.7	107	715.97
>sp|O76096|CYTF_HUMAN Cystatin-F OS=Homo sapiens GN=CST7 PE=1 SV=1	R.LDDC[+57.021]DFQTN[+1216.423]HTLK.Q	HexNAc(2)Hex(5)	C[+57], N[+1216]	941.718	3	2823.14	2823.14	0	0.1	107	797.88
>sp|O76096|CYTF_HUMAN Cystatin-F OS=Homo sapiens GN=CST7 PE=1 SV=1	R.LDDC[+57.021]DFQTN[+730.264]HTLK.Q	HexNAc(2)Hex(2)	C[+57], N[+730]	779.665	3	2336.98	2336.98	0	0.2	107	819.81
>sp|O76096|CYTF_HUMAN Cystatin-F OS=Homo sapiens GN=CST7 PE=1 SV=1	R.LDDC[+57.021]DFQTN[+1378.476]HTLK.Q	HexNAc(2)Hex(6)	C[+57], N[+1378]	995.736	3	2985.19	2985.19	0	0.5	107	839.09
>sp|O76096|CYTF_HUMAN Cystatin-F OS=Homo sapiens GN=CST7 PE=1 SV=1	R.LDDC[+57.021]DFQTN[+1216.423]HTLK.Q	HexNAc(2)Hex(5)	C[+57], N[+1216]	941.718	3	2823.14	2823.14	0	0.1	107	879.78
>sp|O76096|CYTF_HUMAN Cystatin-F OS=Homo sapiens GN=CST7 PE=1 SV=1	R.LDDC[+57.021]DFQTN[+730.264]HTLK.Q	HexNAc(2)Hex(2)	C[+57], N[+730]	779.665	3	2336.98	2336.98	0	0.2	107	891.5
>sp|O76096|CYTF_HUMAN Cystatin-F OS=Homo sapiens GN=CST7 PE=1 SV=1	R.LDDC[+57.021]DFQTN[+876.322]HTLK.Q	HexNAc(2)Hex(2)Fuc(1)	C[+57], N[+876]	828.351	3	2483.04	2483.04	0	0.2	107	892.27
>sp|O76096|CYTF_HUMAN Cystatin-F OS=Homo sapiens GN=CST7 PE=1 SV=1	R.LDDC[+57.021]DFQTN[+1054.370]HTLK.Q	HexNAc(2)Hex(4)	C[+57], N[+1054]	887.701	3	2661.09	2661.09	0	0.3	107	896.4
>sp|O76096|CYTF_HUMAN Cystatin-F OS=Homo sapiens GN=CST7 PE=1 SV=1	R.LDDC[+57.021]DFQTN[+892.317]HTLK.Q	HexNAc(2)Hex(3)	C[+57], N[+892]	833.683	3	2499.03	2499.03	0	0.3	107	900.29
>sp|O76096|CYTF_HUMAN Cystatin-F OS=Homo sapiens GN=CST7 PE=1 SV=1	R.LDDC[+57.021]DFQTN[+1378.476]HTLK.Q	HexNAc(2)Hex(6)	C[+57], N[+1378]	995.736	3	2985.19	2985.19	0	0.5	107	910.05
>sp|O76096|CYTF_HUMAN Cystatin-F OS=Homo sapiens GN=CST7 PE=1 SV=1	R.LDDC[+57.021]DFQTN[+892.317]HTLK.Q	HexNAc(2)Hex(3)	C[+57], N[+892]	833.683	3	2499.03	2499.03	0	0.3	107	912.25
>sp|O76096|CYTF_HUMAN Cystatin-F OS=Homo sapiens GN=CST7 PE=1 SV=1	R.LDDC[+57.021]DFQTN[+1378.476]HTLK.Q	HexNAc(2)Hex(6)	C[+57], N[+1378]	995.736	3	2985.19	2985.19	0	0.5	107	915.66
>sp|O76096|CYTF_HUMAN Cystatin-F OS=Homo sapiens GN=CST7 PE=1 SV=1	R.LDDC[+57.021]DFQTN[+876.322]HTLK.Q	HexNAc(2)Hex(2)Fuc(1)	C[+57], N[+876]	828.351	3	2483.04	2483.04	0	0.2	107	924.04
>sp|O76096|CYTF_HUMAN Cystatin-F OS=Homo sapiens GN=CST7 PE=1 SV=1	R.LDDC[+57.021]DFQTN[+1054.370]HTLK.Q	HexNAc(2)Hex(4)	C[+57], N[+1054]	887.701	3	2661.09	2661.09	0	0.3	107	925.47
>sp|O76096|CYTF_HUMAN Cystatin-F OS=Homo sapiens GN=CST7 PE=1 SV=1	R.LDDC[+57.021]DFQTN[+1054.370]HTLK.Q	HexNAc(2)Hex(4)	C[+57], N[+1054]	887.701	3	2661.09	2661.09	0	0.3	107	931.05
>sp|O76096|CYTF_HUMAN Cystatin-F OS=Homo sapiens GN=CST7 PE=1 SV=1	R.LDDC[+57.021]DFQTN[+892.317]HTLK.Q	HexNAc(2)Hex(3)	C[+57], N[+892]	833.683	3	2499.03	2499.03	0	0.3	107	932.06
>sp|O76096|CYTF_HUMAN Cystatin-F OS=Homo sapiens GN=CST7 PE=1 SV=1	R.LDDC[+57.021]DFQTN[+876.322]HTLK.Q	HexNAc(2)Hex(2)Fuc(1)	C[+57], N[+876]	828.351	3	2483.04	2483.04	0	0.2	107	950.09
>sp|O76096|CYTF_HUMAN Cystatin-F OS=Homo sapiens GN=CST7 PE=1 SV=1	R.LDDC[+57.021]DFQTN[+730.264]HTLK.Q	HexNAc(2)Hex(2)	C[+57], N[+730]	779.665	3	2336.98	2336.98	0	0.2	107	956.05

[truncated: 4 more sheets: L20202000975a, L20202000978a, L20202000979a, L20202000980a]
